# Supplementary material for: cis-Aqua­bis­(2,2′-bipyrimidine-κ2 N 1,N 1′)iodidomanganese(II) iodide monohydrate
Source: Acta Crystallogr Sect E Struct Rep Online. 2011 Sep 30;67(Pt 10):m1453. doi: 10.1107/S160053681103875X (PMC3201340; doi:10.1107/S160053681103875X)
Supplement: Supplementary file 2 [file e-67-m1453-Isup2.hkl]

# 
# h,k,l, Fc-squared, Fo-squared, sigma(Fo-squared) and status flag 
# 
data_I
_shelx_title ' [MnI(bpym)2(H2O)] H2O' 
_shelx_refln_list_code          4 
_shelx_F_calc_maximum      319.25 
_exptl_crystal_F_000       630.00 
_reflns_d_resolution_high  0.7494 
 
loop_ 
 _symmetry_equiv_pos_as_xyz 
 'x, y, z' 
 '-x, -y, -z' 
 
_cell_length_a     7.8799 
_cell_length_b    12.8197 
_cell_length_c    12.9563 
_cell_angle_alpha 113.302 
_cell_angle_beta  101.695 
_cell_angle_gamma 104.053 
 
_shelx_F_squared_multiplier     1.000 
 
loop_ 
 _refln_index_h 
 _refln_index_k 
 _refln_index_l 
 _refln_F_squared_calc 
 _refln_F_squared_meas 
 _refln_F_squared_sigma 
 _refln_observed_status 
   1   0   0     2451.64     2697.35     51.16 o 
   2   0   0    10377.35    10674.11     99.00 o 
   3   0   0     4353.11     4133.69     67.84 o 
   4   0   0    12132.16    12617.99    225.82 o 
   5   0   0      438.26      362.66     55.99 o 
   6   0   0     1422.79     1459.26    125.59 o 
   7   0   0     1374.43     1330.84    156.23 o 
   8   0   0       50.91       23.26     38.86 o 
   9   0   0        0.03      -63.34     76.98 o 
  -9   1   0      607.45      680.69    156.34 o 
  -8   1   0       14.43       67.08     39.26 o 
  -7   1   0     2603.53     2453.14    132.57 o 
  -6   1   0       20.69       62.43     33.52 o 
  -5   1   0      663.72      688.60     51.96 o 
  -4   1   0      213.69      281.06     60.52 o 
  -3   1   0      104.16      119.46     25.40 o 
  -2   1   0     2888.62     3130.42     73.79 o 
  -1   1   0     1541.77     1517.63     34.10 o 
   1   1   0    12579.03    13828.28    154.55 o 
   2   1   0     3442.69     3667.00     94.52 o 
   3   1   0    24631.67    25505.12    305.95 o 
   4   1   0      433.79      465.87     58.64 o 
   5   1   0     2184.84     2141.84    112.95 o 
   6   1   0       34.88       28.50     36.94 o 
   7   1   0     4249.51     4257.78    147.73 o 
   8   1   0       43.02       89.55     45.86 o 
   9   1   0       89.70       77.30     85.42 o 
  -9   2   0      127.69      180.27    105.89 o 
  -8   2   0      844.77      924.18    141.40 o 
  -7   2   0       17.31        3.84     32.45 o 
  -6   2   0     6102.02     6405.45    182.15 o 
  -5   2   0      585.19      532.49     57.62 o 
  -4   2   0    11617.50    11675.09    190.52 o 
  -3   2   0       88.65       89.90     21.84 o 
  -2   2   0    46374.19    49005.65    327.40 o 
  -1   2   0     1085.31     1138.52    103.34 o 
   0   2   0     4740.49     4525.45    200.78 o 
   1   2   0        5.49        1.61     13.70 o 
   2   2   0       50.59       59.83     22.45 o 
   3   2   0      422.61      364.37     96.47 o 
   4   2   0      590.33      604.95     61.61 o 
   5   2   0       33.45       27.19     32.32 o 
   6   2   0     1301.99     1385.08    147.79 o 
   7   2   0       30.68       66.87     54.26 o 
   8   2   0      465.80      495.06     74.22 o 
   9   2   0       34.87       10.93     59.71 o 
 -10   3   0       81.55      -20.46     94.95 o 
  -9   3   0      107.21       90.40     90.30 o 
  -8   3   0       15.59       -5.31     62.25 o 
  -7   3   0      831.27      757.02    112.49 o 
  -6   3   0      676.71      623.70     64.62 o 
  -5   3   0     3359.34     3352.78    111.06 o 
  -4   3   0      201.76      247.48     65.61 o 
  -3   3   0    23562.16    23069.42    215.11 o 
  -2   3   0       20.19       52.46     37.19 o 
  -1   3   0    34931.11    35321.51    267.08 o 
   0   3   0     5001.54     4916.38     90.93 o 
   1   3   0    47181.87    49665.84    570.58 o 
   2   3   0     1470.71     1618.26     77.47 o 
   3   3   0     2549.24     2454.79    106.04 o 
   4   3   0     1180.90     1069.96     81.49 o 
   5   3   0     3293.81     3269.18    214.05 o 
   6   3   0       57.43       55.11     42.18 o 
   7   3   0        0.16      -29.32     35.39 o 
   8   3   0      289.03      420.62     72.41 o 
 -10   4   0      407.43      735.25    177.24 o 
  -9   4   0        0.52       40.60     74.81 o 
  -8   4   0      948.33      967.38    141.18 o 
  -7   4   0       32.08       67.02     61.82 o 
  -6   4   0     2579.68     2426.52    178.32 o 
  -5   4   0      129.82      152.32     32.11 o 
  -4   4   0        6.13       21.78     17.06 o 
  -3   4   0     1356.04     1300.44     44.80 o 
  -2   4   0       83.95       85.28     29.45 o 
  -1   4   0     1697.31     1602.70     72.32 o 
   0   4   0    17732.29    17943.05    407.58 o 
   2   4   0     5840.79     5683.97    154.47 o 
   3   4   0     1087.45      974.90     74.90 o 
   4   4   0    11056.05    11798.16    387.82 o 
   5   4   0       20.75       11.65     28.10 o 
   6   4   0      931.41     1068.42     83.52 o 
   7   4   0      320.78      315.68     62.28 o 
   8   4   0      665.96      784.12    100.25 o 
 -10   5   0       60.50      177.34    101.66 o 
  -9   5   0      421.57      646.91    140.97 o 
  -8   5   0      284.21      409.26    107.62 o 
  -7   5   0     2822.82     2878.54    214.70 o 
  -6   5   0        1.43       30.32     48.07 o 
  -5   5   0     8140.24     7801.53    290.70 o 
  -4   5   0       19.32       13.18     17.59 o 
  -3   5   0     9829.14     9818.62    258.44 o 
  -2   5   0      158.55      130.08     36.92 o 
  -1   5   0     5429.89     5259.70    152.23 o 
   0   5   0       35.19       39.34     17.95 o 
   1   5   0      506.67      410.28     45.31 o 
   2   5   0      166.24      124.09     32.98 o 
   3   5   0      815.28      851.61     62.05 o 
   4   5   0       12.10      -22.45     22.45 o 
   5   5   0      395.31      390.63     60.40 o 
   6   5   0      107.35      104.35     46.52 o 
   7   5   0      606.28      830.95     98.98 o 
 -10   6   0        0.48      103.61    101.77 o 
  -9   6   0       76.53      109.24     80.88 o 
  -8   6   0      116.92        7.15     64.53 o 
  -7   6   0       15.30       72.32     62.69 o 
  -6   6   0     2946.05     3026.33    201.81 o 
  -5   6   0      961.86     1093.73    121.26 o 
  -4   6   0     4098.00     4018.18    198.13 o 
  -3   6   0      485.81      593.03     87.37 o 
  -2   6   0    10643.29    10077.88    173.01 o 
  -1   6   0      807.73      877.74     73.51 o 
   0   6   0    15451.91    15822.20    235.05 o 
   1   6   0       97.01       63.64     25.08 o 
   2   6   0     7746.42     7724.86    201.73 o 
   3   6   0      161.98      250.71     53.26 o 
   4   6   0      862.26      956.52    138.91 o 
   5   6   0        4.79       74.37     37.17 o 
   6   6   0      142.46      240.37     57.79 o 
   7   6   0        6.78      -39.20     54.32 o 
 -10   7   0       24.24        9.85     82.07 o 
  -9   7   0      526.66      625.90    150.60 o 
  -8   7   0      171.82      123.75     83.69 o 
  -7   7   0      323.73      370.50    104.91 o 
  -6   7   0       45.27       29.23     56.52 o 
  -5   7   0     1058.73     1001.70    116.06 o 
  -4   7   0      339.70      411.10     87.48 o 
  -3   7   0     3369.69     3306.50    103.27 o 
  -2   7   0       10.24        1.77     20.12 o 
  -1   7   0      324.74      290.49     59.01 o 
   0   7   0     1849.73     2063.45     93.27 o 
   1   7   0     8848.95     9512.62    558.61 o 
   2   7   0        1.20       -2.65     28.90 o 
   3   7   0     3408.70     3567.75    162.31 o 
   4   7   0     1436.09     1552.19    122.94 o 
   5   7   0     1904.78     2518.12    156.10 o 
   6   7   0        8.38       60.23     60.10 o 
 -10   8   0      168.15      124.08    118.23 o 
  -9   8   0       36.06      -56.73     56.73 o 
  -8   8   0     1194.25     1156.09    163.59 o 
  -7   8   0      111.83       46.45     74.81 o 
  -6   8   0     3036.02     3560.31    232.89 o 
  -5   8   0       74.94       61.17     51.32 o 
  -4   8   0     4913.54     4449.74    230.50 o 
  -3   8   0      185.17       90.04     30.40 o 
  -2   8   0     5471.44     5332.11    151.13 o 
  -1   8   0      206.68      213.83     58.47 o 
   0   8   0      115.08       96.58     42.50 o 
   1   8   0      231.54      262.34    126.89 o 
   2   8   0      400.42      367.03     71.45 o 
   3   8   0      488.35      522.48    103.13 o 
   4   8   0     1438.50     1498.25    129.14 o 
   5   8   0        0.34      -36.72     47.74 o 
   6   8   0      148.67      292.87     99.07 o 
  -9   9   0       66.96       -9.42     60.52 o 
  -8   9   0      230.39       84.88     82.28 o 
  -7   9   0        0.97      -45.91     55.43 o 
  -6   9   0       41.84      -51.64     51.64 o 
  -5   9   0     4095.32     4159.80    246.74 o 
  -4   9   0      252.53      172.47     73.08 o 
  -3   9   0     2170.57     2015.85     98.93 o 
  -2   9   0      516.79      560.41    150.55 o 
  -1   9   0     6472.74     6582.10    252.16 o 
   0   9   0       26.49       37.14     47.64 o 
   1   9   0     4020.85     4475.21    175.84 o 
   2   9   0      211.09      149.13     58.71 o 
   3   9   0     1537.94     1553.38    133.00 o 
   4   9   0       31.62      -33.76     52.83 o 
   5   9   0      136.27        8.15     55.33 o 
  -9  10   0        1.49      -44.72     65.83 o 
  -8  10   0      442.38      266.45    110.98 o 
  -7  10   0      392.00      404.38    111.52 o 
  -6  10   0      138.22      167.49     79.79 o 
  -5  10   0      260.04      236.24     83.69 o 
  -4  10   0      404.24      413.48    105.13 o 
  -3  10   0      886.78      834.86    122.67 o 
  -2  10   0     1862.52     1790.67    106.32 o 
  -1  10   0       54.62      100.69     53.38 o 
   0  10   0      126.47      127.65     67.88 o 
   1  10   0     1222.23      960.24    150.93 o 
   2  10   0     3311.11     3259.43    251.83 o 
   3  10   0      134.55      210.69    118.55 o 
   5  10   0      300.92      -59.22     89.11 o 
  -9  11   0      336.68       33.02     77.30 o 
  -8  11   0        8.34      -34.21     56.84 o 
  -7  11   0      748.77      734.28    152.01 o 
  -6  11   0       86.94       68.86     67.56 o 
  -5  11   0     2166.77     2049.85    196.83 o 
  -4  11   0       40.83        9.74     60.52 o 
  -3  11   0      629.49      721.72    144.76 o 
  -2  11   0      496.96      495.60     76.79 o 
  -1  11   0      825.97      890.73    128.52 o 
   0  11   0      110.62      117.15     76.87 o 
   1  11   0        7.48       35.40     75.79 o 
   2  11   0       24.48       86.62     85.97 o 
   3  11   0       21.54       33.13     76.76 o 
   4  11   0      110.28       71.78     91.49 o 
  -9  12   0       10.75      -15.81     90.30 o 
  -8  12   0       28.05       65.39     66.26 o 
  -7  12   0      148.17      -64.64     64.64 o 
  -6  12   0      104.02      128.62     84.02 o 
  -5  12   0       81.24       38.87     70.37 o 
  -4  12   0     1772.50     1558.21    182.22 o 
  -3  12   0        0.21      -43.96     53.70 o 
  -2  12   0     1861.51     2171.01    212.10 o 
  -1  12   0      111.87       85.64     80.66 o 
   0  12   0     1866.48     2027.55    205.71 o 
   1  12   0      218.93      338.77    116.93 o 
   2  12   0      778.61     1019.78    201.38 o 
   3  12   0        5.60      -44.93     88.02 o 
  -8  13   0       98.03      -63.34     73.19 o 
  -7  13   0      271.68       19.27     68.43 o 
  -6  13   0        0.48      -33.13     67.34 o 
  -5  13   0       60.58      -48.61     69.40 o 
  -4  13   0       22.63       22.84     79.69 o 
  -3  13   0       50.31       24.58     87.70 o 
  -2  13   0      367.84      285.72    115.09 o 
  -1  13   0      588.41      807.25    158.61 o 
   0  13   0       13.88      -55.11     83.04 o 
   1  13   0      458.18      454.40    152.23 o 
   2  13   0      352.35      207.66    135.66 o 
  -7  14   0        1.50      -48.07     66.37 o 
  -6  14   0      232.49      -38.98     69.29 o 
  -5  14   0      176.65       42.22     61.82 o 
  -3  14   0       96.00      -33.89     81.85 o 
  -2  14   0       69.84      -19.70     68.43 o 
   0  14   0      260.56      303.80    135.12 o 
   1  14   0       22.33       13.97    121.15 o 
  -6  15   0       25.42      -20.25     77.09 o 
  -4  15   0       10.17      -22.52     87.48 o 
  -2  15   0      154.22      -33.67     73.08 o 
   3 -16   1      567.88       58.25     90.19 o 
   4 -16   1      152.79       81.20     98.42 o 
   1 -15   1       81.83       35.62     82.18 o 
   2 -15   1        0.07      -13.10     72.22 o 
   3 -15   1        1.31      -62.69     62.69 o 
   4 -15   1       15.53       97.66     93.54 o 
   5 -15   1       18.06      -48.50     73.08 o 
   6 -15   1      227.82       37.89     75.03 o 
  -1 -14   1      635.53      807.25    188.60 o 
   0 -14   1       81.95      179.29    113.25 o 
   2 -14   1      108.83        0.87     79.58 o 
   4 -14   1      102.93       34.86     85.21 o 
   6 -14   1        4.62      124.29     80.88 o 
   7 -14   1       94.68      -74.27     74.27 o 
  -2 -13   1       64.50      116.71    116.50 o 
  -1 -13   1       18.69      -46.01     84.34 o 
   0 -13   1      175.41      164.24    104.59 o 
   1 -13   1      143.38      199.65    101.66 o 
   2 -13   1      701.09      648.64    154.72 o 
   3 -13   1       57.01       20.79     76.00 o 
   4 -13   1     2132.44     2246.15    220.44 o 
   5 -13   1      320.05      383.38    114.12 o 
   7 -13   1       41.17      -50.02     50.02 o 
  -2 -12   1      359.66      618.11    159.48 o 
  -1 -12   1      330.25      441.52    128.95 o 
   0 -12   1        2.19       -5.20     69.51 o 
   1 -12   1     1688.54     1543.70    165.65 o 
   2 -12   1      338.85      345.41     70.40 o 
   3 -12   1       73.10      102.53     73.51 o 
   4 -12   1       87.18      200.08     78.93 o 
   5 -12   1       74.05      -42.22     56.08 o 
   6 -12   1      130.89      142.91     90.73 o 
   7 -12   1      647.28      197.37    100.58 o 
   8 -12   1      111.96      -40.82     68.43 o 
   9 -12   1      155.99       14.07     82.61 o 
  -4 -11   1      212.74        1.84     87.16 o 
  -3 -11   1      159.77       97.33     92.79 o 
  -2 -11   1     1143.13     1172.01    174.64 o 
  -1 -11   1      119.47      127.22     84.88 o 
   0 -11   1     5970.32     5993.11    295.79 o 
   1 -11   1      198.79      364.32     97.66 o 
   2 -11   1     3183.17     3198.63    311.76 o 
   3 -11   1       22.94       31.61     56.08 o 
   4 -11   1     3340.95     3321.47    236.35 o 
   5 -11   1      245.06      339.10     96.36 o 
   6 -11   1      367.46      321.02    110.98 o 
   7 -11   1      178.79      213.40    100.58 o 
   8 -11   1       92.21       70.70     75.68 o 
   9 -11   1        4.05       52.51     93.98 o 
  -5 -10   1      279.76       72.76     86.72 o 
  -4 -10   1      137.47      -32.70     78.39 o 
  -3 -10   1       35.84      -71.46     71.46 o 
  -2 -10   1      257.32      393.23    113.25 o 
  -1 -10   1      657.09      650.70    126.67 o 
   0 -10   1      500.82      564.41    108.70 o 
   1 -10   1     4580.82     4485.36    224.66 o 
   2 -10   1      576.06      597.36     71.74 o 
   3 -10   1     3071.78     2956.04    128.14 o 
   4 -10   1       32.04       50.24     50.35 o 
   5 -10   1     2574.67     2748.51    208.42 o 
   6 -10   1     1013.19      937.39    131.98 o 
   7 -10   1     2079.12     2090.89    206.14 o 
   8 -10   1        0.12      -61.39     61.39 o 
   9 -10   1      372.80      581.19    150.82 o 
  -6  -9   1      975.66     1407.82    209.18 o 
  -5  -9   1      441.03      604.79    148.00 o 
  -4  -9   1      780.64      643.23    155.04 o 
  -3  -9   1        7.13       62.36     72.43 o 
  -2  -9   1     3992.29     4537.87    268.61 o 
  -1  -9   1     2018.49     2010.12    170.09 o 
   0  -9   1     2231.02     2271.37    159.59 o 
   1  -9   1      313.76      360.21     75.46 o 
   2  -9   1     1434.83     1275.91    167.44 o 
   3  -9   1      182.67      209.58     45.60 o 
   4  -9   1     1057.36      959.80    119.75 o 
   5  -9   1       72.69      117.15     60.63 o 
   6  -9   1        1.10       67.78     60.41 o 
   7  -9   1       74.77       46.66     54.03 o 
   8  -9   1     1224.99     1317.09    168.03 o 
   9  -9   1      147.61      -45.58     85.21 o 
  -6  -8   1       75.50      130.79    101.45 o 
  -5  -8   1      277.07      303.81     75.47 o 
  -4  -8   1      223.79      268.94     74.14 o 
  -3  -8   1     2481.14     2867.69    213.51 o 
  -2  -8   1      848.28      963.79     94.90 o 
  -1  -8   1     5822.95     5679.89    254.11 o 
   0  -8   1      289.65      282.47     69.83 o 
   1  -8   1     8732.36     8118.43    255.73 o 
   2  -8   1      249.63      275.70     47.06 o 
   3  -8   1     5493.73     5162.33    143.78 o 
   4  -8   1       23.56        9.42     38.22 o 
   5  -8   1     1938.60     2174.58    171.17 o 
   6  -8   1       30.40        1.95     44.39 o 
   7  -8   1        3.68       -2.92     49.59 o 
   8  -8   1      229.40      202.35     86.29 o 
   9  -8   1        0.08      -59.76     74.92 o 
  10  -8   1        2.35      170.09    115.96 o 
  -7  -7   1       54.30      -22.52     95.60 o 
  -6  -7   1      230.32      256.56     79.41 o 
  -5  -7   1       88.58      103.34     83.64 o 
  -4  -7   1      503.98      515.38     82.64 o 
  -3  -7   1       25.82       66.04     39.88 o 
  -2  -7   1      198.92      224.12     84.77 o 
  -1  -7   1     1077.86     1039.38    106.21 o 
   0  -7   1     2568.06     2257.84    136.96 o 
   1  -7   1     1670.97     1652.29    108.70 o 
   2  -7   1     8830.45     8696.55    178.35 o 
   3  -7   1     1113.95     1020.13     62.53 o 
   4  -7   1     6046.47     5994.63    252.92 o 
   5  -7   1      219.83      142.48     66.04 o 
   6  -7   1     5384.42     5929.24    288.97 o 
   7  -7   1       47.03       24.90     46.23 o 
   8  -7   1     1255.59     1024.01    154.39 o 
   9  -7   1       22.78       68.75     84.67 o 
  10  -7   1      147.05      329.25    133.60 o 
  -7  -6   1      147.22      128.88     56.45 o 
  -6  -6   1       93.15       35.86     50.32 o 
  -5  -6   1     4869.05     5331.23    171.56 o 
  -4  -6   1     1980.95     2164.94    124.63 o 
  -3  -6   1     2277.82     2196.99    116.22 o 
  -2  -6   1      124.31       76.89     32.45 o 
  -1  -6   1     7800.60     7534.54    171.88 o 
   0  -6   1     1466.10     1220.95     94.84 o 
   1  -6   1      689.92      581.62     64.64 o 
   2  -6   1      617.14      509.43     56.08 o 
   3  -6   1      181.61      202.28     33.89 o 
   4  -6   1      338.43      405.80     41.86 o 
   5  -6   1     3105.79     3133.41    190.77 o 
   6  -6   1      387.40      357.40     89.97 o 
   7  -6   1      345.46      274.68     89.54 o 
   8  -6   1        6.68      -26.20     60.41 o 
   9  -6   1     1049.75     1059.74    192.07 o 
  10  -6   1       17.62       33.46    100.04 o 
  -8  -5   1       30.41      100.13     76.24 o 
  -7  -5   1        5.07       46.60     46.81 o 
  -6  -5   1      938.31      927.76     82.93 o 
  -5  -5   1      855.18      834.07     71.58 o 
  -4  -5   1     1196.36     1210.72     73.41 o 
  -3  -5   1       13.81       -2.17     18.25 o 
  -2  -5   1    18062.03    18292.19    690.70 o 
  -1  -5   1     9000.80     8962.59    224.77 o 
   0  -5   1     5175.01     4309.10    153.96 o 
   1  -5   1       50.46       48.50     26.85 o 
   2  -5   1    20926.95    20812.44    276.79 o 
   3  -5   1       78.02       62.52     22.10 o 
   4  -5   1     8199.54     8469.98    231.64 o 
   5  -5   1       77.87      107.81     44.66 o 
   6  -5   1      960.71     1334.41    132.30 o 
   7  -5   1       11.36       53.48     55.76 o 
   8  -5   1       48.46      160.89     79.90 o 
   9  -5   1      105.99       78.06     89.43 o 
  10  -5   1        8.99      135.88     98.09 o 
  -8  -4   1      197.65      244.04     63.67 o 
  -7  -4   1      997.01     1113.45     92.54 o 
  -6  -4   1      120.73       99.22     37.44 o 
  -5  -4   1      623.84      747.43     65.47 o 
  -4  -4   1        0.15       -7.02     19.88 o 
  -3  -4   1      241.05      217.47     45.80 o 
  -2  -4   1       85.94      110.08     23.33 o 
  -1  -4   1     2247.67     1962.63     74.22 o 
   0  -4   1      686.37      583.24     54.03 o 
   1  -4   1    14812.59    15199.20    186.69 o 
   2  -4   1      119.81      156.14     24.39 o 
   3  -4   1    13742.25    13484.43    174.31 o 
   4  -4   1      736.11      695.26    100.74 o 
   5  -4   1     5688.67     5540.78    256.43 o 
   6  -4   1       47.23       17.35     33.73 o 
   7  -4   1     2304.81     2678.90    207.77 o 
   8  -4   1       52.89      -28.04     62.36 o 
   9  -4   1      738.11      903.29    174.53 o 
  10  -4   1       18.19      -91.27     91.27 o 
  -8  -3   1     1392.91     1484.29    105.29 o 
  -7  -3   1      927.91     1126.71    158.28 o 
  -6  -3   1     1254.40     1207.63     80.13 o 
  -5  -3   1       12.14       -6.30     22.85 o 
  -4  -3   1    12465.76    12777.59    206.67 o 
  -3  -3   1     1694.76     1692.95     68.02 o 
  -2  -3   1      413.69      324.68     30.48 o 
  -1  -3   1        0.08       22.34     13.78 o 
   0  -3   1     8805.62     8397.98    170.42 o 
   1  -3   1       58.20       74.92     18.29 o 
   2  -3   1     4357.36     4447.55     90.57 o 
   3  -3   1      840.75      819.18     46.90 o 
   4  -3   1     1503.82     1536.07     91.92 o 
   5  -3   1      192.63      197.91     40.94 o 
   6  -3   1     3581.31     3761.99    142.50 o 
   7  -3   1      120.08      143.95     48.35 o 
   8  -3   1      793.34      803.46    155.69 o 
   9  -3   1       22.95       89.97     74.49 o 
  -9  -2   1       14.37       36.40     53.13 o 
  -8  -2   1      108.98       75.62     47.41 o 
  -7  -2   1        2.66       12.64     32.24 o 
  -6  -2   1       58.47       37.85     29.69 o 
  -5  -2   1     5057.58     5037.24    134.46 o 
  -4  -2   1     3944.10     3947.76    106.52 o 
  -3  -2   1     6128.68     6175.24    154.90 o 
  -2  -2   1      241.39      205.15     24.84 o 
  -1  -2   1    66537.88    70272.63    360.32 o 
   0  -2   1     4258.95     4288.31    103.18 o 
   1  -2   1     4011.61     3976.22     68.52 o 
   2  -2   1    18784.95    19721.71    195.20 o 
   3  -2   1    32585.59    33669.94    388.69 o 
   4  -2   1       70.35       82.61     29.88 o 
   5  -2   1      548.81      522.79     59.88 o 
   6  -2   1      669.27      683.14     74.36 o 
   7  -2   1      386.12      407.71     72.90 o 
   8  -2   1       22.77       17.97     65.83 o 
   9  -2   1      159.56      103.61     89.97 o 
  -9  -1   1      282.48      327.95    119.64 o 
  -8  -1   1      526.17      589.27     75.09 o 
  -7  -1   1      229.95      183.29     57.57 o 
  -6  -1   1     1076.40     1046.43     83.65 o 
  -5  -1   1      137.86      114.61     28.89 o 
  -4  -1   1      746.45      731.00     52.73 o 
  -3  -1   1     1938.40     2035.20     62.74 o 
  -2  -1   1     4338.34     4117.85     77.15 o 
  -1  -1   1        4.54        3.72      5.79 o 
   0  -1   1       56.29       37.03     12.56 o 
   1  -1   1      513.41      533.07     25.36 o 
   2  -1   1    15761.45    16197.91    183.07 o 
   3  -1   1       69.50       46.76     21.84 o 
   4  -1   1     7673.24     7636.01    172.49 o 
   5  -1   1      418.34      430.39     60.41 o 
   6  -1   1     5238.30     5781.13    190.72 o 
   7  -1   1        0.51      -13.65     35.50 o 
   8  -1   1      550.38      666.70     98.01 o 
   9  -1   1      263.22      480.28    139.34 o 
  -9   0   1      216.28      216.43    113.47 o 
  -8   0   1        6.09       80.44     38.24 o 
  -7   0   1     1695.30     1702.80     87.98 o 
  -6   0   1     2002.75     1987.19     85.72 o 
  -5   0   1     4614.65     4414.47    145.40 o 
  -4   0   1       26.63       20.24     15.68 o 
  -3   0   1    10771.91    10751.64    122.78 o 
  -2   0   1      454.06      413.26     19.30 o 
  -1   0   1       13.48       12.63      7.85 o 
   0   0   1      929.48      843.41     31.61 o 
   1   0   1     7402.31     7835.69    103.99 o 
   2   0   1      394.39      374.94     33.31 o 
   3   0   1     2210.63     2193.17    108.21 o 
   4   0   1       10.13      -19.60     19.60 o 
   5   0   1     4916.74     4744.87    272.24 o 
   6   0   1      408.16      362.57     65.27 o 
   7   0   1     1604.19     1604.61    119.12 o 
   8   0   1        2.60        2.71     69.94 o 
   9   0   1      575.48      868.32    178.21 o 
  -9   1   1        1.34      -28.04     75.68 o 
  -8   1   1      425.46      565.38    127.65 o 
  -7   1   1      725.79      741.51     64.18 o 
  -6   1   1      328.88      350.38     43.29 o 
  -5   1   1        4.86       20.40     22.50 o 
  -4   1   1    17744.75    18719.53    224.45 o 
  -3   1   1      556.87      371.32     33.29 o 
  -2   1   1    29603.33    30474.80    175.05 o 
   0   1   1    16077.50    17035.24    209.28 o 
   1   1   1      127.56      172.00     24.64 o 
   2   1   1    13366.05    13915.01    198.85 o 
   3   1   1     2334.62     2135.24     91.45 o 
   4   1   1    12298.62    13017.91    273.70 o 
   5   1   1        2.41       -7.70     37.24 o 
   6   1   1       92.97       42.79     39.97 o 
   7   1   1      448.08      507.55     84.87 o 
   8   1   1       31.48      -18.29     43.07 o 
   9   1   1        0.28      -24.70     58.00 o 
 -10   2   1      121.83      195.32    121.48 o 
  -9   2   1      377.29      458.84    125.05 o 
  -8   2   1      100.07       36.16     75.90 o 
  -7   2   1     1161.45     1177.68     69.88 o 
  -6   2   1       80.84       48.02     20.97 o 
  -5   2   1       28.82       -2.38     29.34 o 
  -4   2   1      820.33      834.61    106.21 o 
  -3   2   1     1197.61     1256.14     88.02 o 
  -2   2   1     1332.20     1428.82     77.74 o 
  -1   2   1    10813.27    11671.34    118.47 o 
   0   2   1     3352.96     3314.33    103.61 o 
   1   2   1    10441.47    10874.36    164.70 o 
   2   2   1     1152.79      962.92     59.87 o 
   3   2   1    23125.38    24165.50    329.27 o 
   4   2   1      155.19      167.82     41.70 o 
   5   2   1     3769.35     3614.71    154.82 o 
   6   2   1      690.23      637.32    167.11 o 
   7   2   1     2051.77     1848.58    195.53 o 
   8   2   1        9.97       40.15     47.54 o 
 -10   3   1      280.47      358.26    124.29 o 
  -9   3   1      504.82       91.70     88.24 o 
  -8   3   1      886.11      843.63    134.04 o 
  -7   3   1      269.93      232.13     88.35 o 
  -6   3   1     6203.01     6617.37    173.94 o 
  -5   3   1      136.86      128.41     51.32 o 
  -4   3   1     6961.97     6750.56    232.24 o 
  -3   3   1     1518.09     1572.71     99.72 o 
  -2   3   1     3381.08     3115.65    122.02 o 
  -1   3   1       28.88       45.04     19.81 o 
   0   3   1     4325.07     4499.98    140.64 o 
   1   3   1       13.49       17.97     25.44 o 
   2   3   1      224.17      259.02     43.40 o 
   3   3   1      530.51      650.50     62.56 o 
   4   3   1     1389.39     1520.64    100.75 o 
   5   3   1       75.92       76.00     38.74 o 
   6   3   1     1212.97     1297.98    109.45 o 
   7   3   1        0.42      -28.82     70.79 o 
   8   3   1      689.60      593.33     88.29 o 
 -10   4   1       36.00      -37.79     81.63 o 
  -9   4   1       26.40       36.49     75.03 o 
  -8   4   1        2.54       39.52     66.69 o 
  -7   4   1     1745.87     1696.03    165.65 o 
  -6   4   1     1139.00     1242.49    133.50 o 
  -5   4   1     3312.02     3174.92    117.42 o 
  -4   4   1      726.76      773.15     87.05 o 
  -3   4   1    20425.06    20531.24    383.38 o 
  -2   4   1      528.75      441.85     38.54 o 
   0   4   1       81.32       78.17     34.10 o 
   1   4   1    21662.13    23640.72    429.29 o 
   2   4   1      733.55      868.64     97.23 o 
   3   4   1     3577.23     3775.87    146.42 o 
   4   4   1      517.36      487.61     73.53 o 
   5   4   1      902.63     1077.61    205.01 o 
   6   4   1        0.65      -24.28     39.39 o 
   7   4   1        5.44       -9.55     42.58 o 
   8   4   1      130.70      219.63     72.72 o 
  -9   5   1      212.36       96.03     93.76 o 
  -8   5   1      210.49      231.59     93.22 o 
  -7   5   1       60.44      -37.89     51.21 o 
  -6   5   1     1944.48     2079.74    168.36 o 
  -5   5   1      549.45      489.70     92.46 o 
  -4   5   1      448.30      537.45     74.71 o 
  -3   5   1      484.60      376.34     71.02 o 
  -2   5   1      741.30      605.76     63.17 o 
  -1   5   1     1228.45     1192.80     66.15 o 
   0   5   1    11599.75    11416.52    276.52 o 
   1   5   1       54.87       41.47     34.86 o 
   2   5   1     6462.23     6269.63    254.43 o 
   3   5   1      464.42      390.42     90.62 o 
   4   5   1     5866.73     5862.29    207.92 o 
   5   5   1        4.57      -19.66     30.73 o 
   6   5   1      683.28      733.13     89.38 o 
   7   5   1      250.47      408.31     77.59 o 
 -10   6   1       74.24       10.61     71.02 o 
  -8   6   1      112.96      146.70     86.29 o 
  -7   6   1     2860.53     2637.10    205.60 o 
  -6   6   1      147.64      170.96     69.08 o 
  -5   6   1     6612.03     6992.76    281.82 o 
  -4   6   1       59.19        8.01     30.21 o 
  -3   6   1    15614.60    15937.77    454.30 o 
  -2   6   1       67.69       31.69     20.45 o 
  -1   6   1     1332.09     1266.17     63.91 o 
   0   6   1      141.95      147.34     31.53 o 
   4   6   1      285.68      327.64     67.12 o 
   5   6   1      203.72      405.95     81.55 o 
   6   6   1      136.77      135.44     64.69 o 
   7   6   1      564.32      860.81    132.67 o 
 -10   7   1       18.40       19.49     81.63 o 
  -9   7   1      379.54      -44.72     75.25 o 
  -8   7   1        2.10       28.26     61.93 o 
  -7   7   1      149.32      161.97     76.33 o 
  -6   7   1     3619.95     3703.01    225.74 o 
  -5   7   1      815.30      735.47    103.51 o 
  -4   7   1     2289.97     1947.86    149.52 o 
  -3   7   1        7.53       11.04     21.35 o 
  -2   7   1    16907.36    16525.11    249.35 o 
  -1   7   1      173.68      159.93     33.71 o 
   0   7   1     6384.67     6445.82    184.38 o 
   1   7   1       45.36       10.37     26.07 o 
   2   7   1     3292.48     3356.73    151.14 o 
   3   7   1       24.32       48.81     41.13 o 
   4   7   1      724.30      540.48    153.25 o 
   5   7   1      240.21      163.04     65.71 o 
   6   7   1       33.18       83.87    113.41 o 
 -10   8   1        1.26      -41.90     70.70 o 
  -8   8   1      256.77      350.14    107.19 o 
  -7   8   1      218.69      254.76     92.14 o 
  -6   8   1      181.99      223.25     82.39 o 
  -5   8   1      993.63      977.34    123.97 o 
  -4   8   1      657.63      660.76    103.18 o 
  -3   8   1     1709.96     1558.89    114.01 o 
  -2   8   1      477.02      402.22     71.78 o 
  -1   8   1     1192.62     1033.13    108.86 o 
   0   8   1      388.80      420.54     88.73 o 
   1   8   1     5248.29     5523.36    186.60 o 
   2   8   1       53.99       73.72     43.76 o 
   3   8   1      484.39      595.42     93.99 o 
   4   8   1      326.26      501.87     98.82 o 
   5   8   1     1385.01      934.28    260.28 o 
   6   8   1        4.22      143.35    109.89 o 
  -9   9   1       21.45        8.55     59.66 o 
  -8   9   1     1104.21     1325.86    175.50 o 
  -7   9   1       31.89       13.43     47.10 o 
  -6   9   1     4040.06     3987.11    250.10 o 
  -5   9   1       61.22       87.81     60.74 o 
  -4   9   1     2022.63     1954.14    168.36 o 
  -3   9   1       90.59       99.72     59.33 o 
  -2   9   1     2393.47     2385.57    114.10 o 
  -1   9   1      379.14      310.08     76.44 o 
   0   9   1      106.48       86.17     44.93 o 
   1   9   1      182.17      213.36     61.37 o 
   2   9   1       31.74       50.58     49.31 o 
   3   9   1        0.79       31.95     53.89 o 
   4   9   1      379.88       37.12     57.07 o 
   5   9   1       15.66       39.59     56.96 o 
  -9  10   1       25.89      -16.78     72.43 o 
  -8  10   1       38.24      -32.37     68.97 o 
  -7  10   1      128.81      265.91     94.95 o 
  -6  10   1      214.69      301.42     97.66 o 
  -5  10   1     3534.86     3703.34    242.52 o 
  -4  10   1      804.10      914.76    123.32 o 
  -3  10   1     3505.77     3465.69    230.72 o 
  -2  10   1        0.14       51.44     34.59 o 
  -1  10   1     3869.94     3958.42    220.98 o 
   0  10   1      271.27      310.52     93.87 o 
   1  10   1     2132.91     2424.69    149.52 o 
   2  10   1       31.98       49.67     59.14 o 
   3  10   1      603.82      735.58    168.79 o 
   4  10   1        9.80       24.25     62.10 o 
  -9  11   1       34.66      -74.60     74.60 o 
  -7  11   1      391.28      463.93    127.76 o 
  -6  11   1        7.99      -52.19     65.50 o 
  -5  11   1       24.06       38.33     72.11 o 
  -4  11   1       27.87      -33.13     53.48 o 
  -3  11   1      310.94      265.58     92.68 o 
  -2  11   1     1607.99     1679.25    177.13 o 
  -1  11   1        1.43        1.73     59.11 o 
   0  11   1      270.37      381.11    104.70 o 
   1  11   1      100.69       85.32     93.00 o 
   2  11   1      923.70     1346.00    201.49 o 
   3  11   1       15.77      -17.54     81.63 o 
  -8  12   1      145.46       46.56     76.00 o 
  -6  12   1       14.76      120.18     82.72 o 
  -5  12   1     1566.70     1774.74    192.18 o 
  -4  12   1      217.45      216.21     98.31 o 
  -3  12   1      446.85      509.84    131.98 o 
  -2  12   1       88.84      187.09     93.98 o 
  -1  12   1      655.42      910.43    146.60 o 
   0  12   1       96.97      117.15     94.95 o 
   1  12   1      181.04      133.06    106.97 o 
   2  12   1        9.94       -7.15    112.49 o 
  -8  13   1       64.50      -20.57     72.76 o 
  -7  13   1        4.84      -65.94     70.70 o 
  -5  13   1      220.40      375.15    122.45 o 
  -4  13   1     1136.98     1192.36    176.26 o 
  -3  13   1       37.46        7.69     81.53 o 
  -2  13   1     1224.98     1737.71    211.56 o 
   0  13   1      611.95      697.14    164.46 o 
   1  13   1        3.36      -89.65     94.19 o 
  -7  14   1      154.74      -28.47     79.58 o 
  -6  14   1      167.45      -32.59     76.55 o 
  -5  14   1        0.41      -29.45     69.08 o 
  -4  14   1       28.52       58.14     72.97 o 
  -3  14   1       28.49       30.75     73.41 o 
  -2  14   1       80.14        4.76     71.78 o 
  -5  15   1       71.98      -45.36     74.38 o 
  -4  15   1      425.89       56.84     96.36 o 
  -3  15   1       18.51        2.71     85.97 o 
  -2  15   1        3.87       64.85     96.47 o 
   2 -16   2      330.88      -52.08     83.48 o 
   3 -16   2       56.20      115.31     89.32 o 
   4 -16   2      393.77       70.16     86.62 o 
   5 -16   2       47.18       15.70     77.63 o 
   0 -15   2       86.27      254.43    129.16 o 
   1 -15   2      138.27       33.67     74.92 o 
   2 -15   2       94.56      -62.25     62.25 o 
   4 -15   2      333.19      -54.78     66.26 o 
   6 -15   2        5.13      -63.45     70.59 o 
   7 -15   2      525.43       52.29     82.50 o 
  -2 -14   2       87.57      198.46    153.85 o 
  -1 -14   2      127.21      194.88    113.47 o 
   0 -14   2      321.96      373.31    133.82 o 
   1 -14   2      119.72      130.25    101.23 o 
   2 -14   2        6.41      -22.30     73.62 o 
   3 -14   2      123.74       64.42     85.86 o 
   4 -14   2       14.77       -3.68     74.60 o 
   5 -14   2       42.82       17.86     72.32 o 
   7 -14   2       76.85      249.23    109.13 o 
  -2 -13   2      184.15      105.35     97.55 o 
  -1 -13   2     1066.98      965.65    185.25 o 
   0 -13   2      470.07      601.54    138.26 o 
   1 -13   2      953.56     1306.37    164.35 o 
   2 -13   2      270.07      195.32     89.86 o 
   3 -13   2     1732.68     1968.11    203.87 o 
   4 -13   2       17.92       33.67     70.81 o 
   5 -13   2      257.93      238.30    101.01 o 
   6 -13   2       67.84       95.71     71.78 o 
   7 -13   2      148.42       36.92     74.81 o 
   8 -13   2       11.86       89.97     75.03 o 
  -4 -12   2        2.33       55.97     93.87 o 
  -3 -12   2       68.54      -62.80     62.80 o 
  -2 -12   2       18.99      138.69    108.92 o 
  -1 -12   2       13.07       73.73     83.48 o 
   0 -12   2     1937.09     1642.33    175.29 o 
   1 -12   2     1126.53     1235.46    152.44 o 
   2 -12   2      844.40      817.18    107.89 o 
   3 -12   2       98.84       46.01     62.36 o 
   4 -12   2     3474.75     3470.13    251.29 o 
   5 -12   2      601.91      674.19    133.17 o 
   6 -12   2     1299.20     1251.80    155.26 o 
   7 -12   2        1.06      -60.85     64.20 o 
   8 -12   2      650.39      709.92    158.94 o 
   9 -12   2       16.81      -24.25     92.46 o 
  -5 -11   2      203.67      -31.29     94.63 o 
  -4 -11   2       61.43       75.36     75.03 o 
  -3 -11   2      913.55      871.78    177.89 o 
  -2 -11   2      859.20     1082.80    165.33 o 
  -1 -11   2       25.30      -10.83     62.90 o 
   0 -11   2       27.66       32.81     66.37 o 
   1 -11   2      511.12      529.76    109.78 o 
   2 -11   2      159.86      108.26     46.44 o 
   3 -11   2      895.43      927.21    132.41 o 
   4 -11   2      442.56      393.02    106.97 o 
   5 -11   2      164.53      178.32     73.41 o 
   6 -11   2       72.92       -9.64     57.06 o 
   7 -11   2     1627.63     1812.10    189.69 o 
   8 -11   2      213.06      164.35     95.60 o 
   9 -11   2      333.65      352.85    136.20 o 
  -5 -10   2      194.88       67.23     99.72 o 
  -4 -10   2      822.79      643.77    157.96 o 
  -3 -10   2      445.89      565.49    136.20 o 
  -2 -10   2     3877.19     4238.08    271.54 o 
  -1 -10   2      205.97      138.58     74.92 o 
   0 -10   2     2605.22     2430.09    180.81 o 
   1 -10   2      866.65      794.15    103.72 o 
   2 -10   2     5509.87     5611.71    181.45 o 
   3 -10   2      440.41      462.18     65.09 o 
   4 -10   2     2258.89     2268.12    178.54 o 
   5 -10   2       58.65       31.07     50.56 o 
   6 -10   2        0.65      -12.13     52.08 o 
   7 -10   2       49.73       -7.47     58.14 o 
   8 -10   2       62.75       96.58     90.84 o 
   9 -10   2        2.13       81.63     88.89 o 
  -6  -9   2        8.31       96.25    103.40 o 
  -5  -9   2      136.55      111.52     85.75 o 
  -4  -9   2       27.57       76.65     78.17 o 
  -3  -9   2      130.54      174.64     80.34 o 
  -2  -9   2     1039.96      936.53    129.71 o 
  -1  -9   2     1623.85     1394.83    141.62 o 
   0  -9   2        9.63       31.83     38.33 o 
   1  -9   2     6911.47     6966.77    259.20 o 
   2  -9   2     2665.34     2393.51    114.20 o 
   3  -9   2     5998.99     6182.80    172.24 o 
   4  -9   2      616.28      656.65     96.90 o 
   5  -9   2    10208.30    10598.44    385.44 o 
   6  -9   2       86.97       35.84     56.30 o 
   7  -9   2     1744.22     1727.21    178.32 o 
   8  -9   2        6.60      -55.87     55.87 o 
   9  -9   2      523.24      651.13    156.88 o 
  -7  -8   2       75.89      220.00    118.01 o 
  -6  -8   2     1348.17     1269.67    181.46 o 
  -5  -8   2      916.34     1198.86    165.65 o 
  -4  -8   2      802.54      742.29    145.62 o 
  -3  -8   2      157.57      240.14     88.78 o 
  -2  -8   2     4453.74     4512.32    240.14 o 
  -1  -8   2     1994.01     1982.08    150.71 o 
   0  -8   2      152.18      141.72     50.89 o 
   1  -8   2        0.96      -16.13     30.10 o 
   2  -8   2      208.29      181.80     39.76 o 
   3  -8   2      528.15      516.64     98.69 o 
   4  -8   2     2597.25     2649.57    102.76 o 
   5  -8   2     1228.97     1133.68    124.08 o 
   6  -8   2      421.63      327.08     92.35 o 
   7  -8   2       76.83       29.56     60.41 o 
   8  -8   2     1764.36     1938.23    202.79 o 
   9  -8   2      133.86       26.09     95.93 o 
  -7  -7   2      172.63        7.47     92.79 o 
  -6  -7   2      468.29      460.47    129.92 o 
  -5  -7   2      553.51      728.54    146.16 o 
  -4  -7   2       40.05      139.45     64.74 o 
  -3  -7   2     5150.70     5139.52    264.18 o 
  -2  -7   2     1980.76     1927.73    149.09 o 
  -1  -7   2     6242.86     5933.35    234.94 o 
   0  -7   2      605.78      601.33     76.98 o 
   1  -7   2    24601.54    25183.98    438.27 o 
   2  -7   2     2411.63     2351.05     98.30 o 
   3  -7   2     4007.71     3720.78    115.65 o 
   4  -7   2       51.99       34.18     26.84 o 
   5  -7   2     1375.70     1326.73    132.95 o 
   6  -7   2        2.44       76.44     56.95 o 
   7  -7   2       11.04      -23.71     45.80 o 
   8  -7   2      327.12      474.43    125.92 o 
   9  -7   2        8.31       82.28     88.35 o 
  -8  -6   2      369.73      353.50    134.47 o 
  -7  -6   2       81.74       80.16     92.08 o 
  -6  -6   2      539.98      553.52     89.85 o 
  -5  -6   2        5.71       -6.68     37.78 o 
  -4  -6   2        0.82       10.51     26.47 o 
  -3  -6   2        8.36       22.01     43.20 o 
  -2  -6   2     1271.67     1247.80    114.66 o 
  -1  -6   2      694.53      652.21     75.46 o 
   0  -6   2     5999.81     5467.79    194.23 o 
   1  -6   2      657.06      634.46     69.29 o 
   2  -6   2    23786.30    24115.53    292.24 o 
   3  -6   2     1128.80     1122.09     62.38 o 
   4  -6   2     7702.56     7463.14    156.16 o 
   5  -6   2      206.57      171.04     38.07 o 
   6  -6   2     3898.18     3683.31    224.98 o 
   7  -6   2       46.80        2.92     56.95 o 
   8  -6   2     1502.60     1456.97    173.99 o 
   9  -6   2       17.42      177.67     82.72 o 
  -8  -5   2      376.79      564.01    103.92 o 
  -7  -5   2      311.17      330.84     80.87 o 
  -6  -5   2       15.57       -1.88     34.06 o 
  -5  -5   2     4971.30     5087.66    193.15 o 
  -4  -5   2     1415.64     1435.92     79.60 o 
  -3  -5   2     2932.10     2751.49     95.55 o 
  -2  -5   2       57.56       19.16     31.72 o 
  -1  -5   2    12165.43    11696.39    284.21 o 
   0  -5   2     5730.24     5683.90    181.89 o 
   1  -5   2       83.78       70.05     31.07 o 
   2  -5   2     2598.54     2477.67     88.94 o 
   3  -5   2      513.60      503.07     44.70 o 
   4  -5   2      646.51      675.60     52.12 o 
   5  -5   2     3390.01     3528.03    366.81 o 
   6  -5   2      946.47      970.73     77.52 o 
   7  -5   2     1112.19     1108.24    137.61 o 
   8  -5   2        4.94      -20.90     63.45 o 
   9  -5   2     1086.72     1506.13    188.60 o 
  -8  -4   2       87.98       -5.79     62.04 o 
  -7  -4   2        2.47        4.17     48.35 o 
  -6  -4   2     1035.61      932.27     75.15 o 
  -5  -4   2     2650.55     2512.47    104.33 o 
  -4  -4   2     1319.53     1219.63     68.08 o 
  -3  -4   2     1806.91     1762.58     87.60 o 
  -2  -4   2    28398.84    28633.14    357.23 o 
  -1  -4   2     5188.96     4678.40    162.40 o 
   0  -4   2    15334.91    15190.12    280.63 o 
   1  -4   2      340.49      325.75     34.50 o 
   2  -4   2    27087.98    27260.73    265.60 o 
   3  -4   2    11439.24    12394.27    203.28 o 
   4  -4   2       23.43       11.85     23.89 o 
   5  -4   2     1475.04     1439.53     83.85 o 
   6  -4   2     1218.09     1219.29     88.32 o 
   7  -4   2       72.45       64.42     62.47 o 
   8  -4   2      289.51      236.57     93.98 o 
   9  -4   2      154.13      176.48     98.85 o 
  -9  -3   2      350.19      377.97     95.47 o 
  -8  -3   2       42.82       50.04    153.96 o 
  -7  -3   2      924.97     1031.36    123.41 o 
  -6  -3   2       22.33       -5.24     26.59 o 
  -5  -3   2      431.85      384.88     50.08 o 
  -4  -3   2      405.05      373.16     43.87 o 
  -3  -3   2       57.00       29.27     16.40 o 
  -2  -3   2     2336.37     2166.51     85.53 o 
  -1  -3   2     5415.64     4981.23    151.58 o 
   0  -3   2     1192.94     1042.74     68.43 o 
   1  -3   2    18140.89    17871.19    188.94 o 
   2  -3   2     6125.28     6130.05    113.66 o 
   3  -3   2     4468.50     4279.81    109.91 o 
   4  -3   2     1585.07     1675.64    153.69 o 
   5  -3   2    10683.11    10756.70    224.69 o 
   6  -3   2      260.88      242.75     54.76 o 
   7  -3   2     1209.23     1467.18    109.00 o 
   8  -3   2      287.86      302.50    102.64 o 
   9  -3   2      271.29      284.53    120.72 o 
  -9  -2   2       30.07      -47.21     91.16 o 
  -8  -2   2      724.46      730.18    103.94 o 
  -7  -2   2      914.36     1162.92     82.07 o 
  -6  -2   2     2145.97     2067.02    220.06 o 
  -5  -2   2      612.00      577.04     52.13 o 
  -4  -2   2     9285.05     9177.54    132.46 o 
  -3  -2   2     2915.44     2774.49     62.25 o 
  -2  -2   2     7792.10     7378.71    108.39 o 
  -1  -2   2        8.60       11.99     11.58 o 
   0  -2   2     3046.47     2888.29     99.61 o 
   1  -2   2     5277.26     5699.52     91.98 o 
   2  -2   2    20026.62    21453.98    224.14 o 
   3  -2   2     2171.37     2300.93     87.81 o 
   4  -2   2     1299.39     1258.98     73.34 o 
   5  -2   2       21.94       -7.45     30.98 o 
   6  -2   2     2758.67     2942.11    136.46 o 
   7  -2   2        0.58       41.70     39.19 o 
   8  -2   2     1027.97      984.81    154.72 o 
   9  -2   2       13.84      108.81     96.47 o 
  -9  -1   2        0.54       23.93     74.71 o 
  -8  -1   2      379.80      464.85     82.41 o 
  -7  -1   2       32.86       57.36     43.17 o 
  -6  -1   2      400.74      413.46     51.51 o 
  -5  -1   2     7981.92     8238.10    122.18 o 
  -4  -1   2     4997.30     4819.91     84.33 o 
  -3  -1   2    14545.77    14848.32    134.33 o 
  -2  -1   2     2206.19     2029.58     49.77 o 
  -1  -1   2    25130.16    26039.26    235.17 o 
   0  -1   2    11207.87    11746.75     95.27 o 
   1  -1   2    18243.14    19118.48    177.04 o 
   2  -1   2     1045.45     1254.42     55.88 o 
   3  -1   2    17523.90    18269.53    247.82 o 
   4  -1   2     1571.40     1521.96     83.15 o 
   5  -1   2        9.78        6.32     29.84 o 
   6  -1   2     1184.52     1150.39     93.67 o 
   7  -1   2      290.77      338.59     71.19 o 
   8  -1   2        7.74       24.09     51.64 o 
   9  -1   2      291.96      212.64    115.09 o 
  -9   0   2        0.44       50.89     70.48 o 
  -8   0   2     1075.23      925.59    171.50 o 
  -7   0   2      504.73      482.50     59.46 o 
  -6   0   2     1597.23     1483.36     72.43 o 
  -5   0   2       41.71       42.66     17.51 o 
  -4   0   2      448.95      416.64     28.56 o 
  -3   0   2      182.15      188.66     22.24 o 
  -2   0   2     4839.09     4892.85     73.14 o 
  -1   0   2     1398.81     1281.15     92.19 o 
   0   0   2     6243.65     6633.72    112.49 o 
   1   0   2     1872.01     1855.65     41.62 o 
   2   0   2    21477.95    21738.01    418.35 o 
   3   0   2     3237.56     3098.10    107.31 o 
   4   0   2     3336.60     3171.47    124.07 o 
   5   0   2      888.95      741.53     78.08 o 
   6   0   2     3688.11     4069.53    172.03 o 
   7   0   2      232.98      160.04     59.64 o 
   8   0   2       56.85      185.72     69.36 o 
   9   0   2      102.18      247.18    120.94 o 
 -10   1   2      309.70       36.70     76.87 o 
  -9   1   2      281.94       19.16     75.79 o 
  -8   1   2      111.49      125.16     78.71 o 
  -7   1   2     3117.90     3025.15    106.01 o 
  -6   1   2     1653.81     1648.41     75.34 o 
  -5   1   2     5556.34     5391.85     92.38 o 
  -4   1   2     1728.33     1723.70     57.63 o 
  -3   1   2    10009.30    10095.59    136.44 o 
  -2   1   2     1387.68     1390.12     43.08 o 
  -1   1   2     1125.19     1157.02     35.43 o 
   0   1   2     2933.95     3120.20    101.45 o 
   1   1   2      109.69      103.23     15.16 o 
   2   1   2     1087.11     1183.30     62.97 o 
   3   1   2     1390.30     1356.29     82.45 o 
   4   1   2      209.04      206.42     44.73 o 
   5   1   2     1754.43     1709.42    107.39 o 
   6   1   2        8.10       74.57     41.78 o 
   7   1   2      829.24      948.44    101.90 o 
   8   1   2       45.37        5.63     94.84 o 
 -10   2   2      153.28      -10.83     75.25 o 
  -9   2   2       10.05       12.56     73.73 o 
  -8   2   2      360.00      383.06    115.52 o 
  -7   2   2      297.12      361.08     98.09 o 
  -6   2   2     1215.20     1267.51     62.75 o 
  -5   2   2      178.00      152.96     25.84 o 
  -4   2   2    13584.28    13599.99    221.14 o 
  -3   2   2     3590.01     3379.50     72.43 o 
  -2   2   2    18651.86    19598.42    168.88 o 
  -1   2   2      137.19      126.32     19.59 o 
   0   2   2    28853.72    30239.81    385.33 o 
   1   2   2      427.10      374.61     37.60 o 
   2   2   2     5257.66     5066.98     84.25 o 
   3   2   2      615.46      656.46     61.43 o 
   4   2   2     2567.97     2390.85    120.36 o 
   5   2   2        2.49        5.30     34.39 o 
   6   2   2       63.88       20.12     44.38 o 
   7   2   2      203.38      277.82     75.00 o 
   8   2   2       19.00       36.60     50.93 o 
 -10   3   2       55.08       99.50     83.91 o 
  -9   3   2      313.85      312.14    120.94 o 
  -8   3   2       18.66       87.26     64.31 o 
  -7   3   2     2034.53     1936.97    108.66 o 
  -6   3   2      629.44      618.30     57.26 o 
  -5   3   2      401.66      408.30     42.27 o 
  -4   3   2     1109.61     1129.24     99.50 o 
  -3   3   2      377.24      378.18     54.89 o 
  -2   3   2      145.19      145.07     19.76 o 
  -1   3   2     6018.21     6326.47    151.58 o 
   0   3   2      396.29      317.01     50.02 o 
   1   3   2     3479.82     3390.66    155.47 o 
   2   3   2       46.32       46.61     26.44 o 
   3   3   2    11041.75    11020.32    272.51 o 
   4   3   2      439.88      477.15     71.81 o 
   5   3   2     1359.52     1246.88    103.46 o 
   6   3   2      166.24      194.12     63.76 o 
   7   3   2      802.50      812.67    166.84 o 
   8   3   2       17.09       57.91     76.07 o 
 -10   4   2      341.44       64.20     85.64 o 
  -9   4   2      103.80       51.64     88.46 o 
  -8   4   2     1184.47     1321.53    162.08 o 
  -7   4   2      202.27      237.65     81.09 o 
  -6   4   2     3159.14     3155.82    197.27 o 
  -5   4   2     1397.31     1198.21    116.06 o 
  -4   4   2     8170.99     8798.58    271.21 o 
  -3   4   2       11.57        6.82     26.31 o 
  -2   4   2     3756.82     3767.73     86.41 o 
  -1   4   2       21.64       25.12     24.90 o 
   0   4   2       54.92       70.59     33.67 o 
   1   4   2      800.64      994.45     95.71 o 
   2   4   2      169.72      104.80     51.54 o 
   3   4   2      271.22      364.08     62.50 o 
   4   4   2      839.79      853.70     87.08 o 
   5   4   2       23.85       63.70     44.06 o 
   6   4   2     2167.74     2040.73    145.03 o 
   7   4   2       15.79      -25.96     45.56 o 
 -10   5   2      188.13       61.28     81.20 o 
  -9   5   2       88.54       60.31     88.02 o 
  -8   5   2       47.88       -4.44     60.85 o 
  -7   5   2     1512.57     1644.82    163.38 o 
  -6   5   2     1150.66     1099.25    127.00 o 
  -5   5   2     1054.53     1050.42    112.06 o 
  -4   5   2       36.16       56.08     38.00 o 
  -3   5   2    15874.15    15895.15    171.14 o 
  -2   5   2     2508.61     2238.62    135.95 o 
  -1   5   2     6233.26     5771.92    184.49 o 
   0   5   2      508.13      598.29     78.06 o 
   1   5   2     9783.77    10276.45    316.04 o 
   2   5   2      433.58      479.85     98.52 o 
   3   5   2      873.35      950.06    117.15 o 
   4   5   2       53.13      103.83     69.08 o 
   5   5   2      134.35       85.76     55.65 o 
   6   5   2       32.39       25.96     54.40 o 
   7   5   2      121.97       69.97     60.02 o 
 -10   6   2      376.62      -48.61     76.33 o 
  -9   6   2      118.77      156.67     93.44 o 
  -8   6   2       71.83       79.79     69.18 o 
  -7   6   2      105.22       90.84     58.68 o 
  -6   6   2     1029.98     1123.61    128.62 o 
  -5   6   2       49.00       27.50     42.87 o 
  -4   6   2     1549.72     1444.52    124.18 o 
  -3   6   2     1002.25      933.92     51.21 o 
  -2   6   2     1412.89     1359.18     96.39 o 
  -1   6   2      571.80      579.56     73.08 o 
   0   6   2    10623.25    10318.35    301.96 o 
   1   6   2      826.06      763.51    100.26 o 
   2   6   2     3647.19     3898.76    221.19 o 
   3   6   2      404.53      366.92    100.47 o 
   4   6   2     4989.51     5035.37    296.22 o 
   5   6   2      227.57      231.69     63.66 o 
   6   6   2      141.41      120.47     73.82 o 
 -10   7   2       74.97        3.68     68.43 o 
  -8   7   2       40.01      -10.94     67.78 o 
  -7   7   2     1828.16     2056.68    186.87 o 
  -6   7   2        9.84       13.97     46.56 o 
  -5   7   2     3121.72     2963.75    194.67 o 
  -4   7   2       66.82       28.80     43.96 o 
  -3   7   2     3301.31     3466.44    190.99 o 
  -2   7   2      143.20      114.67     24.88 o 
  -1   7   2      532.93      512.12     48.82 o 
   1   7   2       28.03       66.48     58.68 o 
   2   7   2       58.14      111.41     49.48 o 
   4   7   2      122.81      174.30     70.63 o 
   5   7   2      574.40      662.27    109.26 o 
   6   7   2       22.63       35.06     74.12 o 
 -10   8   2        6.57      -16.78     81.53 o 
  -9   8   2      106.08       10.72     65.50 o 
  -8   8   2      108.18       54.57     77.30 o 
  -7   8   2      142.31      110.00     79.79 o 
  -6   8   2     1820.95     2070.86    176.26 o 
  -5   8   2      335.20      314.20     81.53 o 
  -4   8   2     3485.65     3518.41    210.91 o 
  -3   8   2       82.85       96.85     32.39 o 
  -2   8   2    12266.00    12319.38    186.35 o 
  -1   8   2      699.22      578.32     57.97 o 
   0   8   2     4168.49     4611.67    162.71 o 
   1   8   2      114.87      166.82     67.23 o 
   2   8   2     2367.29     2471.95    146.76 o 
   3   8   2       47.19       33.17     52.03 o 
   4   8   2       77.04       26.86     61.74 o 
   5   8   2        0.11      -28.46     56.26 o 
  -8   9   2       21.98      104.05     88.46 o 
  -7   9   2       49.12      105.78     73.73 o 
  -6   9   2        3.05       21.87     55.00 o 
  -5   9   2      311.65      353.28     94.95 o 
  -4   9   2      765.12      862.90    119.10 o 
  -3   9   2     1820.14     1976.77    168.03 o 
  -2   9   2      298.19      230.95     52.81 o 
  -1   9   2      941.11      959.32     79.16 o 
   0   9   2      935.99      948.32     87.50 o 
   1   9   2     3994.98     4674.65    193.05 o 
   2   9   2      185.24      146.64     60.58 o 
   3   9   2     1047.78     1059.07    130.46 o 
   4   9   2       71.53       -5.99     56.76 o 
  -9  10   2      185.27      -70.16     70.16 o 
  -7  10   2      409.32      465.99    127.65 o 
  -6  10   2     1455.24     1671.13    179.08 o 
  -5  10   2       62.79       46.77     64.96 o 
  -4  10   2     2168.52     2306.67    194.02 o 
  -3  10   2        4.98      -31.40     49.37 o 
  -2  10   2     2137.14     2349.78    228.88 o 
  -1  10   2      136.80      169.62     55.22 o 
   0  10   2      761.73      765.97     98.01 o 
   1  10   2       67.23       69.92     57.26 o 
   2  10   2       12.68       34.11     66.10 o 
   3  10   2      129.63       26.43     49.82 o 
   4  10   2      422.96      134.81     73.83 o 
  -9  11   2       30.41      -30.42     75.14 o 
  -8  11   2      112.78      -39.41     58.68 o 
  -7  11   2      744.37      748.14    162.94 o 
  -6  11   2        0.76      -22.09     58.25 o 
  -5  11   2     1084.80     1088.54    151.36 o 
  -4  11   2       94.91       90.51     72.32 o 
  -3  11   2     2525.55     2542.04    218.81 o 
  -2  11   2      141.03       50.67     65.50 o 
  -1  11   2     3710.59     4022.51    251.18 o 
   0  11   2        5.04       14.95     52.75 o 
   1  11   2     1003.77     1295.50    138.25 o 
   2  11   2        1.95       28.60     69.01 o 
   3  11   2      108.77       -8.31     65.42 o 
  -8  12   2      218.38        7.58     73.95 o 
  -7  12   2       47.67       80.99     67.78 o 
  -6  12   2       67.41       61.93     80.77 o 
  -5  12   2        3.83      -19.16     66.37 o 
  -4  12   2        0.90      -62.90     62.90 o 
  -3  12   2       77.40       74.16     81.53 o 
  -2  12   2     1063.68     1131.73    173.99 o 
   0  12   2      338.67      430.69    132.63 o 
   1  12   2       52.16       18.62    103.61 o 
   2  12   2      974.92     1292.73    251.51 o 
  -7  13   2      101.68      -53.59     70.27 o 
  -6  13   2      253.04      -62.04     62.04 o 
  -4  13   2      172.69      261.14    123.86 o 
  -3  13   2       67.42       43.96     91.81 o 
  -2  13   2       37.71      187.20    102.86 o 
   0  13   2      140.90        1.62    109.68 o 
  -6  14   2      337.92        8.12     76.55 o 
  -5  14   2        4.05      -17.00     84.56 o 
  -4  14   2      586.29      530.30    161.54 o 
  -3  14   2        0.10      164.14    114.12 o 
  -2  14   2     1146.75     1287.21    202.57 o 
  -1  14   2       54.44       69.51    116.06 o 
   1 -16   3       31.87      128.73     85.75 o 
   2 -16   3       38.56      -26.20     75.46 o 
   3 -16   3       13.50       -3.03     76.22 o 
   4 -16   3        2.08       25.12     77.20 o 
   5 -16   3      290.12      315.06    115.52 o 
  -1 -15   3      120.59      179.51    152.55 o 
   0 -15   3      802.23      940.86    198.46 o 
   3 -15   3      379.16      315.60    130.90 o 
   4 -15   3      168.58       77.30     86.94 o 
   5 -15   3       34.99       65.39     74.92 o 
   6 -15   3      138.39      245.01    109.24 o 
   7 -15   3       20.39      -71.35     80.12 o 
  -2 -14   3        0.54       10.94    120.94 o 
  -1 -14   3      536.75      907.40    180.05 o 
   0 -14   3      633.14      741.86    161.65 o 
   1 -14   3      325.97      256.38    107.40 o 
   2 -14   3       36.63      -51.86     71.13 o 
   3 -14   3     2012.28     2198.51    217.08 o 
   4 -14   3      984.63      831.94    161.43 o 
   5 -14   3      724.67      861.82    169.01 o 
   6 -14   3      145.93       77.85     83.15 o 
   7 -14   3      626.27      762.65    160.67 o 
  -3 -13   3      690.74       65.18    101.01 o 
  -2 -13   3      272.11      211.34    107.94 o 
  -1 -13   3       40.84      -34.75     80.55 o 
   0 -13   3      662.78      595.37    142.37 o 
   1 -13   3      689.66      629.58    132.30 o 
   2 -13   3      492.36      519.89     91.60 o 
   3 -13   3       13.32      -54.78     54.78 o 
   4 -13   3        0.52       10.18     59.33 o 
   5 -13   3        9.23        1.73     54.68 o 
   6 -13   3     1080.94     1003.44    149.84 o 
   7 -13   3      384.35      391.28    116.06 o 
   8 -13   3      293.07      316.79    125.81 o 
  -4 -12   3      140.13       72.11    102.31 o 
  -2 -12   3     1016.93     1382.05    187.31 o 
  -1 -12   3     1615.95     2118.28    206.04 o 
   0 -12   3      710.96      582.38    127.65 o 
   1 -12   3     2863.80     2965.38    211.12 o 
   2 -12   3      699.55      696.75     85.07 o 
   3 -12   3     1406.20     1643.30    169.12 o 
   4 -12   3      280.38      295.79     88.24 o 
   5 -12   3      448.35      572.09    119.96 o 
   6 -12   3        1.33       10.94     56.08 o 
   7 -12   3       37.23      116.17     69.83 o 
   8 -12   3        8.15        7.15     84.56 o 
  -5 -11   3       85.15      -23.06     88.56 o 
  -4 -11   3        0.19       26.20     70.92 o 
  -3 -11   3      181.55      213.18    105.02 o 
  -2 -11   3        1.14       77.41     68.75 o 
  -1 -11   3        8.83      -12.45     56.08 o 
   0 -11   3     2594.29     3000.02    211.34 o 
   1 -11   3     1668.02     1820.97    159.37 o 
   2 -11   3     1657.65     1738.46    150.55 o 
   3 -11   3      386.12      377.91     66.06 o 
   4 -11   3     4756.21     4838.75    273.05 o 
   5 -11   3      664.71      832.80    120.83 o 
   6 -11   3     1579.48     1645.58    173.12 o 
   7 -11   3        7.03      -10.50     55.54 o 
   8 -11   3      512.46      538.10    140.64 o 
   9 -11   3        0.03        1.30    100.69 o 
  -6 -10   3      753.66      921.69    195.21 o 
  -5 -10   3      290.99      122.45    105.45 o 
  -4 -10   3      437.71      376.56    127.11 o 
  -3 -10   3     2108.42     2025.39    202.79 o 
  -2 -10   3     1955.47     1729.81    176.15 o 
  -1 -10   3       33.22       91.92     63.34 o 
   0 -10   3       28.82        9.96     39.95 o 
   1 -10   3     1190.51     1245.20    124.94 o 
   2 -10   3     1043.43      882.34     77.97 o 
   3 -10   3      457.76      456.95     65.10 o 
   4 -10   3      222.64      249.99     69.83 o 
   5 -10   3      305.79      322.10     85.21 o 
   6 -10   3       27.82      100.80     66.59 o 
   7 -10   3     1510.74     1655.65    184.17 o 
   8 -10   3      192.14      256.27    111.08 o 
   9 -10   3      134.13      296.66    116.17 o 
  -6  -9   3       36.36       46.12     88.46 o 
  -5  -9   3      105.98      148.00     89.32 o 
  -4  -9   3     1092.58     1064.82    161.32 o 
  -3  -9   3     1298.88     1223.55    155.37 o 
  -2  -9   3     2433.74     2116.55    178.54 o 
  -1  -9   3     1035.84     1039.27    124.40 o 
   0  -9   3     7115.29     7058.15    278.79 o 
   1  -9   3     2733.64     2582.75    162.40 o 
   2  -9   3     1465.19     1259.47    120.72 o 
   3  -9   3       60.44       63.20     46.01 o 
   4  -9   3     3155.99     3612.50    214.05 o 
   5  -9   3       97.67       87.16     62.15 o 
   6  -9   3        5.96       37.89     58.57 o 
   7  -9   3       53.75       61.82     68.32 o 
   8  -9   3       78.92      100.37     76.33 o 
   9  -9   3       11.75      -42.98     78.17 o 
  -7  -8   3       51.06       54.89     89.21 o 
  -6  -8   3        0.76       29.23     68.53 o 
  -5  -8   3      260.84      271.43     97.12 o 
  -4  -8   3       22.00      -41.79     41.79 o 
  -3  -8   3      353.63      366.38     99.82 o 
  -2  -8   3      920.29      749.11    109.46 o 
  -1  -8   3     1299.03     1134.01    116.50 o 
   0  -8   3      459.69      419.33     81.63 o 
   1  -8   3     7088.51     7269.17    252.81 o 
   2  -8   3     1228.50     1077.86     84.77 o 
   3  -8   3     7080.75     6541.50    256.27 o 
   4  -8   3      583.22      555.14     58.35 o 
   5  -8   3     5555.08     5674.05    270.89 o 
   6  -8   3      451.64      274.79     82.72 o 
   7  -8   3     1497.05     1778.64    174.75 o 
   8  -8   3        0.56      -23.93     73.51 o 
   9  -8   3      363.16      425.93    147.57 o 
  -7  -7   3       69.32      -25.42     90.51 o 
  -6  -7   3      881.34      924.30    111.33 o 
  -5  -7   3     2689.51     2815.64    219.57 o 
  -4  -7   3      794.24      718.36    107.62 o 
  -3  -7   3      332.75      315.50     84.02 o 
  -2  -7   3     4883.87     4846.66    227.26 o 
  -1  -7   3     3384.09     3381.24    179.08 o 
   0  -7   3      352.01      423.76     77.41 o 
   1  -7   3      660.05      474.98     73.08 o 
   2  -7   3     2138.49     2183.27    162.62 o 
   3  -7   3       82.59       46.05     69.73 o 
   4  -7   3     3054.71     2953.80    150.98 o 
   5  -7   3      204.00      263.18     49.38 o 
   6  -7   3     3130.53     3237.46    216.21 o 
   7  -7   3       37.25      109.68     68.43 o 
   8  -7   3     1326.79     1222.14    166.63 o 
   9  -7   3       84.75      235.70    111.95 o 
  -8  -6   3       64.72       24.51     63.86 o 
  -7  -6   3      298.56      130.56    155.42 o 
  -6  -6   3     1094.55     1103.12    107.76 o 
  -5  -6   3       86.54       87.78     49.45 o 
  -4  -6   3     1177.50     1011.25     87.91 o 
  -3  -6   3    10380.71    10692.63    342.24 o 
  -2  -6   3     7278.80     6977.93    254.97 o 
  -1  -6   3     6852.24     6469.60    230.83 o 
   0  -6   3       82.36      114.22     47.53 o 
   1  -6   3    12344.13    11437.20    287.13 o 
   2  -6   3     9293.15     9388.68    181.42 o 
   3  -6   3      775.14      678.06    106.21 o 
   4  -6   3      215.78      188.98     38.62 o 
   5  -6   3     3506.83     4035.83    136.98 o 
   6  -6   3      548.32      395.98     63.41 o 
   7  -6   3      567.57      415.54    106.97 o 
   8  -6   3       47.42      187.31     82.93 o 
   9  -6   3       11.74       31.18     94.63 o 
  -8  -5   3      178.35       54.11     61.08 o 
  -7  -5   3      161.71      173.25     62.54 o 
  -6  -5   3       99.38       93.35     47.90 o 
  -5  -5   3       65.19       61.16     40.42 o 
  -4  -5   3        5.04       23.34     28.30 o 
  -3  -5   3      211.74      205.44     82.88 o 
  -2  -5   3     1953.29     1816.97    122.78 o 
  -1  -5   3     1150.62     1093.52     92.79 o 
   0  -5   3    15538.07    15759.61    324.27 o 
   1  -5   3     2665.20     2442.48    136.31 o 
   2  -5   3     9622.84     9192.81    166.07 o 
   3  -5   3      196.10      106.27     28.67 o 
   4  -5   3    23159.76    24391.43    315.25 o 
   5  -5   3     2137.68     1942.44     97.71 o 
   6  -5   3     4284.88     4531.61    160.58 o 
   7  -5   3       92.75      155.80     66.69 o 
   8  -5   3      748.83      801.62    159.59 o 
   9  -5   3        1.26      -57.71     84.23 o 
  -8  -4   3      983.15      988.06    153.96 o 
  -7  -4   3      297.11      383.82     91.81 o 
  -6  -4   3      557.61      581.52     91.87 o 
  -5  -4   3     5257.92     5165.00    181.83 o 
  -4  -4   3     3020.23     2985.84    125.47 o 
  -3  -4   3     2202.21     2010.24     93.71 o 
  -2  -4   3        1.05        4.35     16.43 o 
  -1  -4   3     5780.64     5403.48    183.19 o 
   0  -4   3     1557.15     1641.68     99.17 o 
   1  -4   3     1584.02     1675.71     91.97 o 
   2  -4   3     1248.60     1253.81     59.69 o 
   3  -4   3      311.86      295.04     41.93 o 
   4  -4   3      817.49      783.14     62.60 o 
   5  -4   3     5584.77     5628.38    165.84 o 
   6  -4   3      285.84      318.61     59.24 o 
   7  -4   3     1885.79     1942.26    126.47 o 
   8  -4   3       88.60       43.96     75.36 o 
   9  -4   3      741.19      682.20    150.82 o 
  -9  -3   3      134.24      -69.29     74.38 o 
  -8  -3   3      241.45       68.49     70.75 o 
  -7  -3   3      934.33      910.35    102.43 o 
  -6  -3   3     2078.25     2037.24    179.13 o 
  -5  -3   3     2565.99     2327.47    143.29 o 
  -4  -3   3     4636.20     4519.07    107.60 o 
  -3  -3   3      332.01      288.48     34.24 o 
  -2  -3   3    31430.04    31914.64    261.58 o 
  -1  -3   3    14147.73    14276.00    280.74 o 
   0  -3   3    18909.31    18824.92    321.23 o 
   1  -3   3     1321.92     1332.74     52.67 o 
   2  -3   3    33853.63    35436.51    319.84 o 
   3  -3   3     2955.27     3218.62    104.61 o 
   4  -3   3     1871.78     1754.66     88.00 o 
   5  -3   3      408.77      443.58     90.57 o 
   6  -3   3      745.72      812.36     82.37 o 
   7  -3   3        6.09       22.48     43.33 o 
   8  -3   3      323.26      221.73    106.10 o 
   9  -3   3      233.13      331.30    123.53 o 
  -9  -2   3      208.41       37.03     73.41 o 
  -8  -2   3      237.80      192.55     64.89 o 
  -7  -2   3      246.18      302.72     64.23 o 
  -6  -2   3        0.69        7.00     31.42 o 
  -5  -2   3       38.17       39.55     23.45 o 
  -4  -2   3      540.76      546.01     41.51 o 
  -3  -2   3      427.80      332.28     32.81 o 
  -2  -2   3     1980.43     1838.63     54.42 o 
  -1  -2   3     3593.77     3379.01     66.12 o 
   0  -2   3     2018.75     1849.59     64.02 o 
   1  -2   3    37330.02    39449.85    388.74 o 
   2  -2   3     3656.00     3710.76    140.37 o 
   3  -2   3    11046.40    10876.69    194.57 o 
   4  -2   3       33.07       -4.31     77.74 o 
   5  -2   3     8934.24     9473.12    227.31 o 
   6  -2   3     1324.54     1355.83    240.74 o 
   7  -2   3      511.23      547.02     86.89 o 
   8  -2   3       47.23      123.74     64.93 o 
   9  -2   3      343.99      564.84    155.26 o 
  -9  -1   3      282.25       18.08     59.22 o 
  -8  -1   3     1806.11     1784.15    156.56 o 
  -7  -1   3      646.39      694.17     84.30 o 
  -6  -1   3      864.51      766.49     72.64 o 
  -5  -1   3       11.92       21.81     18.25 o 
  -4  -1   3     9854.72     9699.75    144.20 o 
  -3  -1   3     3520.20     3451.24     77.57 o 
  -2  -1   3     3062.84     2888.25     78.28 o 
  -1  -1   3       85.34       73.75     13.25 o 
   0  -1   3       56.57       31.50     14.67 o 
   1  -1   3        0.26       -1.10      9.47 o 
   2  -1   3      585.12      543.42     42.50 o 
   3  -1   3      214.68      172.87     36.26 o 
   4  -1   3     2965.52     2797.12    127.05 o 
   5  -1   3      451.92      491.69     72.15 o 
   6  -1   3     3051.71     3029.85    149.59 o 
   7  -1   3      150.77      122.07     56.62 o 
   8  -1   3      987.33     1130.67    201.22 o 
   9  -1   3        2.16       43.85     88.56 o 
 -10   0   3       18.28       67.34     84.99 o 
  -9   0   3      150.32      -75.57     75.57 o 
  -8   0   3     1724.53     2205.76    209.61 o 
  -7   0   3     1032.83     1233.13     93.06 o 
  -6   0   3      109.88       92.58     27.93 o 
  -5   0   3     5207.29     5207.54    113.33 o 
  -4   0   3     4324.27     3985.70    119.74 o 
  -3   0   3     7619.45     7505.31    117.69 o 
  -2   0   3     5855.96     5624.04     84.86 o 
  -1   0   3   101921.98   108268.48    592.19 o 
   0   0   3      859.03      827.57     74.81 o 
   1   0   3    10265.72    10230.36    113.71 o 
   2   0   3        8.94        7.68     11.95 o 
   3   0   3     4911.60     4623.50    137.03 o 
   4   0   3      791.65      720.48    127.16 o 
   5   0   3      470.14      456.15     70.50 o 
   6   0   3      767.37      945.35    195.26 o 
   7   0   3       14.85       25.71     86.62 o 
   8   0   3        0.68       13.96     57.13 o 
 -10   1   3      138.92       49.37     88.89 o 
  -9   1   3       51.47       26.09     73.95 o 
  -8   1   3     1070.57      925.92    136.09 o 
  -7   1   3       75.03       97.17     51.75 o 
  -6   1   3        4.76       12.79     21.75 o 
  -5   1   3      933.14      902.79     49.12 o 
  -4   1   3       78.74       92.32     21.14 o 
  -3   1   3       41.09       28.55     14.38 o 
  -2   1   3     1923.01     1770.25     45.64 o 
  -1   1   3    22346.39    23416.15    171.20 o 
   0   1   3    17430.55    18665.89    205.78 o 
   1   1   3     1530.69     1503.19     49.08 o 
   2   1   3    20568.91    21158.98    191.42 o 
   3   1   3     2437.35     2362.79    122.67 o 
   4   1   3     2656.41     2525.69    168.90 o 
   5   1   3      847.66      929.75     87.57 o 
   6   1   3     4262.68     4254.30    221.30 o 
   7   1   3       54.24       33.68     58.47 o 
   8   1   3      197.11      161.94     74.75 o 
 -10   2   3      267.43      -80.01     83.48 o 
  -9   2   3      245.22      288.75    108.16 o 
  -8   2   3      295.01      428.10    110.33 o 
  -7   2   3     2141.22     2140.27    117.56 o 
  -6   2   3     1560.06     1451.42     93.71 o 
  -5   2   3     2856.55     2795.67    134.68 o 
  -4   2   3      220.40      227.79     30.47 o 
  -3   2   3     5598.09     5604.40     90.91 o 
  -2   2   3     1341.73     1393.85     61.50 o 
  -1   2   3      492.77      444.57     45.69 o 
   0   2   3      369.24      382.84     52.29 o 
   1   2   3     1392.79     1443.10     89.92 o 
   2   2   3      662.95      602.71     38.12 o 
   3   2   3     1703.11     1620.72     95.40 o 
   4   2   3       18.76       51.24     35.12 o 
   5   2   3     2343.52     2707.29    209.39 o 
   6   2   3      150.40       76.51     54.52 o 
   7   2   3      700.75      907.01    111.80 o 
   8   2   3        6.05      -14.07     98.42 o 
 -10   3   3       51.24      129.71     80.55 o 
  -9   3   3        8.58       13.53     68.21 o 
  -8   3   3     1229.58     1238.92    152.88 o 
  -7   3   3     2267.98     2442.58    124.91 o 
  -6   3   3      731.02      772.68     71.11 o 
  -5   3   3        1.95       32.48     39.63 o 
  -4   3   3    18568.21    18627.54    387.71 o 
  -3   3   3    13602.28    13617.73    292.98 o 
  -2   3   3     8876.13     8705.40    191.80 o 
  -1   3   3        9.68      -10.94     18.84 o 
   0   3   3    25426.79    27082.04    430.59 o 
   1   3   3     2363.47     2194.39    136.64 o 
   2   3   3     2099.80     1972.89     66.98 o 
   3   3   3        2.01       10.52     47.53 o 
   4   3   3     1176.70      995.86     90.95 o 
   5   3   3        9.80       11.96     44.12 o 
   6   3   3        2.06       50.49     50.29 o 
   7   3   3       27.78       44.22     50.55 o 
 -10   4   3      107.25        5.09     68.10 o 
  -9   4   3      137.73      170.09     98.20 o 
  -8   4   3        7.60       67.34     61.39 o 
  -7   4   3      869.47      969.23     86.06 o 
  -6   4   3       31.01       -9.20     42.66 o 
  -5   4   3     1418.57     1204.82    114.33 o 
  -4   4   3     1991.10     1967.89    129.38 o 
  -3   4   3      333.82      281.64     32.00 o 
  -2   4   3      306.60      279.45     35.01 o 
  -1   4   3    16958.62    18546.89    335.63 o 
   0   4   3     6512.22     6938.52    228.88 o 
   1   4   3     5850.71     5763.69    233.97 o 
   2   4   3       12.43       18.95     33.24 o 
   3   4   3     7989.67     8957.41    345.59 o 
   4   4   3      528.76      515.37     83.83 o 
   5   4   3      981.58     1036.48    104.04 o 
   6   4   3       43.95      -54.65     54.65 o 
   7   4   3     1095.09     1230.37    181.46 o 
 -10   5   3      285.47      -67.78     67.78 o 
  -9   5   3      381.77      480.06    129.38 o 
  -8   5   3     1040.20      971.46     94.77 o 
  -7   5   3      381.51      277.17     86.51 o 
  -6   5   3     3250.54     3003.81    196.62 o 
  -5   5   3     1891.91     1877.38    141.83 o 
  -4   5   3     1609.70     1717.79    128.41 o 
  -3   5   3      574.96      547.19     36.62 o 
  -2   5   3     1479.60     1380.22     74.43 o 
  -1   5   3        1.43       -8.44     30.42 o 
   0   5   3      586.42      739.58     91.49 o 
   1   5   3      114.67      118.34     56.84 o 
   2   5   3     1494.36     1464.66    139.23 o 
   3   5   3      304.81      288.10     80.44 o 
   4   5   3      623.60      645.50    140.75 o 
   5   5   3       66.26      -11.48     70.59 o 
 -10   6   3       14.87       12.02     83.69 o 
  -9   6   3       17.13       68.75     78.17 o 
  -8   6   3       92.96      135.12     78.82 o 
  -7   6   3     1744.37     1502.01    164.89 o 
  -6   6   3     1205.97     1328.13    139.88 o 
  -5   6   3     2576.32     2719.50    177.67 o 
  -4   6   3       53.30      -17.11     38.65 o 
  -3   6   3     9020.77     9140.16    490.46 o 
  -2   6   3     3557.60     3767.95    119.39 o 
  -1   6   3     3626.12     4007.46    182.97 o 
   0   6   3      125.07      159.91     58.03 o 
   1   6   3     4037.73     3952.79    222.71 o 
   2   6   3       76.20       35.40     45.58 o 
   3   6   3      200.79      236.68     81.63 o 
   4   6   3        1.95        2.49     59.55 o 
   6   6   3        1.13       47.70     75.90 o 
 -10   7   3      199.02       16.02     79.90 o 
  -9   7   3      235.95      217.17    129.16 o 
  -8   7   3       27.11      -17.86     58.47 o 
  -7   7   3        4.94      -21.44     51.54 o 
  -6   7   3      242.74      323.62     95.17 o 
  -5   7   3      227.21      179.51     69.73 o 
  -4   7   3     3112.71     3094.86    190.12 o 
  -3   7   3      699.42      636.35     42.96 o 
  -2   7   3       11.40       31.30     20.41 o 
  -1   7   3      471.43      461.66     86.83 o 
   0   7   3     7171.16     7641.29    292.65 o 
   1   7   3     1341.55     1473.65    140.32 o 
   2   7   3     1644.73     1807.01    169.98 o 
   3   7   3      314.11      152.12     75.03 o 
   5   7   3       16.64       32.97     53.87 o 
 -10   8   3       54.74      -38.98     80.12 o 
  -9   8   3      229.22      -33.89     72.76 o 
  -8   8   3       37.62       17.65     77.63 o 
  -7   8   3     1493.32     1858.43    181.24 o 
  -6   8   3      994.06     1035.70    133.17 o 
  -5   8   3      850.54      893.22    117.47 o 
  -4   8   3       37.07      113.90     56.84 o 
  -3   8   3      641.14      713.60    107.51 o 
  -2   8   3        4.76       32.72     24.05 o 
  -1   8   3       77.44      112.30     38.00 o 
   3   8   3     1527.20     1658.88    144.22 o 
   4   8   3       20.96       14.62     43.98 o 
   5   8   3      178.08       21.02     63.33 o 
  -9   9   3       63.46       72.22     72.86 o 
  -8   9   3       40.29       93.11     70.92 o 
  -7   9   3      108.89       92.79     78.93 o 
  -6   9   3     1392.75     1343.94    155.04 o 
  -5   9   3      410.25      536.04    117.15 o 
  -4   9   3     1487.08     1493.03    153.20 o 
  -3   9   3      299.73      299.90     84.88 o 
  -2   9   3     1531.20     1509.13     78.18 o 
  -1   9   3      202.84      310.73     58.39 o 
   0   9   3     1620.22     1788.11    121.57 o 
   1   9   3       42.64       85.77     52.17 o 
   2   9   3      516.60      587.69    104.97 o 
   3   9   3        6.58      -48.94     56.27 o 
   4   9   3       59.37      -60.85     62.03 o 
  -9  10   3       85.39       13.43     81.63 o 
  -8  10   3      435.77      121.37     93.65 o 
  -7  10   3       12.58       -3.68     75.46 o 
  -6  10   3      121.14      116.28     78.39 o 
  -5  10   3       18.57       57.38     68.10 o 
  -4  10   3        0.81       15.05     52.62 o 
  -3  10   3     1226.75     1262.09    151.36 o 
  -2  10   3        4.77       22.84     62.15 o 
  -1  10   3      229.41      253.67     66.82 o 
   0  10   3       58.75       -9.01     50.52 o 
   1  10   3     2501.59     2975.76    225.14 o 
   2  10   3       20.22       49.01     72.11 o 
   3  10   3      358.82        4.27     61.88 o 
  -9  11   3       29.77       97.55     79.69 o 
  -8  11   3       84.07       32.16     69.62 o 
  -7  11   3        5.72        7.90     77.52 o 
  -6  11   3      982.00     1026.28    151.25 o 
  -5  11   3      456.28      447.69    122.99 o 
  -4  11   3       89.68       85.97     72.97 o 
  -3  11   3      448.19      399.08    121.04 o 
  -2  11   3       97.56      190.55     89.43 o 
  -1  11   3      541.75      560.78     96.04 o 
   0  11   3      139.66      202.21     74.74 o 
   1  11   3       53.89      179.60     80.96 o 
   2  11   3       36.40       66.19     82.05 o 
  -8  12   3       78.05       28.04     79.47 o 
  -7  12   3      257.72      248.04     89.65 o 
  -6  12   3       54.21      115.31     90.51 o 
  -5  12   3      768.41      702.66    150.49 o 
  -4  12   3       63.82       96.25     86.40 o 
  -3  12   3     1382.35     1312.76    180.81 o 
  -2  12   3       65.98      -46.99     75.46 o 
   0  12   3       29.85       34.75    100.69 o 
   1  12   3      516.29      703.97    133.61 o 
  -7  13   3       97.82       57.60    108.38 o 
  -6  13   3      206.59      190.77    111.95 o 
  -5  13   3       37.27      -73.41     73.41 o 
  -4  13   3        3.86      -74.16     74.16 o 
  -3  13   3       76.09      -15.59     91.27 o 
  -2  13   3      256.71      190.44    120.50 o 
  -1  13   3        0.45      -84.88     84.88 o 
  -5  14   3      241.84      152.33    118.55 o 
  -4  14   3      141.51       16.78    116.61 o 
  -3  14   3        1.16       -7.04    106.86 o 
   0 -16   4      142.85      127.43    136.31 o 
   1 -16   4        7.00      -80.55     80.55 o 
   2 -16   4      551.31      500.53    145.95 o 
   3 -16   4      477.68      391.18    136.64 o 
   4 -16   4      370.59      559.43    158.18 o 
   5 -16   4       66.20      -17.00     87.26 o 
  -1 -15   4      230.89      226.07    145.73 o 
   0 -15   4       96.08       73.19    106.32 o 
   1 -15   4      129.48       97.36     69.30 o 
   2 -15   4       97.62      117.15     86.62 o 
   3 -15   4       32.78       -5.41     70.59 o 
   4 -15   4        9.06       77.85     80.12 o 
   5 -15   4      359.17      198.46    104.48 o 
   6 -15   4      487.59      526.51    143.13 o 
   7 -15   4      240.79      241.01    121.48 o 
  -2 -14   4      396.14      -32.70     84.99 o 
  -1 -14   4      409.91      435.46    137.39 o 
   0 -14   4     1114.79      814.51    165.11 o 
   1 -14   4      548.47      644.42    142.05 o 
   2 -14   4      838.49      893.46    109.05 o 
   3 -14   4      104.68      138.15     82.28 o 
   4 -14   4      516.95      490.02    119.75 o 
   5 -14   4       18.95       72.86     74.71 o 
   6 -14   4       34.58      132.09     74.81 o 
   7 -14   4       43.24      -36.05     89.21 o 
  -3 -13   4        3.92       41.79     93.00 o 
  -2 -13   4       21.47      -73.08     73.08 o 
  -1 -13   4      542.08      746.41    158.40 o 
   0 -13   4     1501.67     1398.18    174.85 o 
   1 -13   4      334.62      414.13    118.34 o 
   2 -13   4      697.17      648.51    174.91 o 
   3 -13   4     2577.40     2627.25    216.75 o 
   4 -13   4     1261.29     1205.14    159.16 o 
   5 -13   4      690.54      704.29    141.72 o 
   6 -13   4       60.13       63.77     78.17 o 
   7 -13   4      746.91      887.91    183.62 o 
   8 -13   4      143.66      120.83    114.87 o 
  -3 -12   4      520.42      554.34    150.28 o 
  -2 -12   4       43.98       63.77     88.35 o 
  -1 -12   4       22.24      104.26     76.33 o 
   0 -12   4      914.06      785.71    144.21 o 
   1 -12   4      173.02      186.11     86.40 o 
   2 -12   4      245.42      264.45     70.05 o 
   3 -12   4      757.90      709.65    191.42 o 
   4 -12   4      229.10      136.31     72.43 o 
   5 -12   4      187.71       95.93     76.00 o 
   6 -12   4      596.42      843.52    134.58 o 
   7 -12   4      625.16      547.08    135.44 o 
   8 -12   4      140.29      267.86    113.68 o 
  -5 -11   4      292.93      467.72    137.18 o 
  -3 -11   4      568.59      455.38    129.60 o 
  -2 -11   4     1236.97     1274.87    164.14 o 
  -1 -11   4     3557.21     3521.88    242.41 o 
   0 -11   4     2036.10     1994.31    177.13 o 
   1 -11   4     2066.85     2053.97    176.37 o 
   2 -11   4      310.98      275.09     59.30 o 
   3 -11   4     1879.23     1770.88    108.81 o 
   4 -11   4      244.79      120.39     71.89 o 
   5 -11   4       27.77      177.45     68.97 o 
   6 -11   4       73.86        2.38     62.36 o 
   7 -11   4        3.18      -55.76     55.76 o 
   8 -11   4       71.02      139.56    103.72 o 
   9 -11   4       95.43       49.37    105.56 o 
  -6 -10   4      175.91      137.83    111.95 o 
  -5 -10   4        4.00       15.37     75.79 o 
  -4 -10   4      106.08      203.44     99.61 o 
  -3 -10   4      275.36      328.60    105.45 o 
  -2 -10   4       43.13      130.25     72.43 o 
  -1 -10   4     2778.86     2649.12    197.92 o 
   0 -10   4     4678.57     4593.09    242.20 o 
   1 -10   4     3078.63     3337.93    203.76 o 
   2 -10   4     4185.41     4072.16    158.15 o 
   3 -10   4     2010.09     1893.42    131.44 o 
   4 -10   4     2601.29     2758.15    124.98 o 
   5 -10   4     2911.47     3253.05    223.36 o 
   6 -10   4     1803.42     1990.52    190.77 o 
   7 -10   4       10.07       -2.38     68.86 o 
   8 -10   4     1154.47     1156.85    168.36 o 
   9 -10   4       21.36       26.85     98.20 o 
  -6  -9   4      962.79      675.60    155.15 o 
  -5  -9   4      215.10      144.54     84.77 o 
  -4  -9   4      251.35      296.44     99.50 o 
  -3  -9   4     1874.35     2088.72    187.31 o 
  -2  -9   4     4037.09     4333.46    248.15 o 
  -1  -9   4     1148.40     1012.21    119.31 o 
   0  -9   4      226.89      156.45     58.14 o 
   1  -9   4      610.12      762.00    100.04 o 
   2  -9   4       10.58       -3.75     30.01 o 
   3  -9   4     3427.65     3477.31    135.49 o 
   4  -9   4      954.35     1152.45     82.26 o 
   5  -9   4       45.82       -0.65     50.78 o 
   6  -9   4      628.98      610.53    123.97 o 
   7  -9   4     1147.28     1846.31    189.58 o 
   8  -9   4      166.37      207.98    101.77 o 
   9  -9   4      297.31      544.48    151.79 o 
  -7  -8   4      267.21      454.40    133.93 o 
  -6  -8   4      175.70      249.88     92.35 o 
  -5  -8   4      389.85      504.21    116.50 o 
  -4  -8   4     5062.04     4438.81    263.42 o 
  -3  -8   4     5547.29     5600.86    281.93 o 
  -2  -8   4     2136.64     2165.92    166.52 o 
  -1  -8   4     1191.53      979.51    110.76 o 
   0  -8   4    11394.50    10667.62    328.60 o 
   1  -8   4     5730.89     5728.50    236.46 o 
   2  -8   4     1590.42     1445.72     89.04 o 
   3  -8   4       44.35       38.65     30.58 o 
   4  -8   4     1778.55     1789.70     96.17 o 
   5  -8   4      524.51      619.95     88.29 o 
   6  -8   4        2.93       37.35     55.54 o 
   7  -8   4      431.77      406.22    110.33 o 
   8  -8   4       37.00       -5.85     61.71 o 
   9  -8   4        5.18       -3.14     93.65 o 
  -7  -7   4       38.76      -50.14     50.14 o 
  -6  -7   4       16.52       16.93     46.37 o 
  -5  -7   4       64.05       54.35     63.01 o 
  -4  -7   4       85.14       76.98     52.73 o 
  -3  -7   4      563.36      587.36     95.49 o 
  -2  -7   4     1056.57      944.86    107.51 o 
  -1  -7   4     5042.72     4933.38    221.08 o 
   0  -7   4     6379.49     6325.93    241.01 o 
   1  -7   4     8514.09     8837.23    281.07 o 
   2  -7   4     3297.22     3278.53    122.89 o 
   3  -7   4     9540.33     9472.68    199.02 o 
   4  -7   4     2753.69     2902.44    116.23 o 
   5  -7   4     3383.50     3439.85    269.59 o 
   6  -7   4       10.47       74.06     49.91 o 
   7  -7   4     2094.04     2401.29    208.53 o 
   8  -7   4        8.23       41.47     71.02 o 
   9  -7   4      128.98      412.94    128.84 o 
  -8  -6   4       76.34       95.88    150.76 o 
  -7  -6   4      361.74      312.19     80.73 o 
  -6  -6   4     4299.20     4666.84    203.86 o 
  -5  -6   4     3526.97     3420.13    242.52 o 
  -4  -6   4     1059.67      893.80    135.12 o 
  -3  -6   4      168.64      218.05     66.37 o 
  -2  -6   4     4439.86     3974.33    197.48 o 
  -1  -6   4     1669.40     1538.18    119.53 o 
   0  -6   4      500.70      587.68     91.70 o 
   1  -6   4      911.90      674.30     60.06 o 
   2  -6   4      182.02      123.37     31.90 o 
   3  -6   4        2.41       -5.14     21.81 o 
   4  -6   4     3410.41     3475.43    180.86 o 
   5  -6   4     2037.41     2029.44    105.42 o 
   6  -6   4       75.73       62.14     41.04 o 
   7  -6   4       86.37       71.78     64.31 o 
   8  -6   4     1256.31     1553.87    187.63 o 
   9  -6   4       92.80       -2.27     90.19 o 
  -8  -5   4       40.97       21.52     58.41 o 
  -7  -5   4      328.06      279.73     71.53 o 
  -6  -5   4      445.69      457.72     78.31 o 
  -5  -5   4     2284.21     2326.74    128.35 o 
  -4  -5   4     1432.99     1381.41    201.27 o 
  -3  -5   4    10509.05     9974.93    220.53 o 
  -2  -5   4    10185.99     9387.13    285.40 o 
  -1  -5   4     2964.55     2466.04    139.67 o 
   0  -5   4     3221.81     3186.35    156.56 o 
   1  -5   4    16001.66    16166.75    403.09 o 
   2  -5   4     2518.38     2550.51     91.51 o 
   3  -5   4     2209.60     2100.94     90.12 o 
   4  -5   4      976.38      892.21     67.89 o 
   5  -5   4      987.89     1046.79     82.98 o 
   6  -5   4       25.70       33.86     38.51 o 
   7  -5   4      205.27      103.42     84.40 o 
   8  -5   4      415.58      326.11    115.63 o 
   9  -5   4       10.33      172.04    101.01 o 
  -9  -4   4      144.83       53.73     65.42 o 
  -8  -4   4      479.96      223.57    189.69 o 
  -7  -4   4      132.98       52.64     46.19 o 
  -6  -4   4      229.06      230.11     57.63 o 
  -5  -4   4        5.09       17.11     30.12 o 
  -4  -4   4      561.24      494.75     54.98 o 
  -3  -4   4      696.14      575.14     52.97 o 
  -2  -4   4     2606.09     2372.93    118.28 o 
  -1  -4   4     3096.74     2844.01    143.78 o 
   0  -4   4    17350.18    17444.38    349.60 o 
   1  -4   4     5668.18     5178.23    115.65 o 
   2  -4   4    10862.30    10263.23    174.00 o 
   3  -4   4      659.15      598.45     52.87 o 
   4  -4   4     5591.37     5125.73    156.18 o 
   5  -4   4      498.11      480.11    112.71 o 
   6  -4   4     1168.02     1370.83     98.15 o 
   7  -4   4       35.46      -31.14     45.08 o 
   8  -4   4     1012.53     1288.29    175.29 o 
   9  -4   4       18.59       45.69    105.13 o 
  -9  -3   4      396.55       29.12     78.82 o 
  -8  -3   4      647.51      681.65     97.73 o 
  -7  -3   4      729.09      597.91     85.74 o 
  -6  -3   4      553.86      541.23     75.49 o 
  -5  -3   4     4871.39     4886.89    153.57 o 
  -4  -3   4     3027.56     2770.37     88.01 o 
  -3  -3   4      100.84      154.06     27.65 o 
  -2  -3   4      343.32      307.52     32.11 o 
  -1  -3   4      599.06      481.24    111.73 o 
   0  -3   4       36.83       36.69     18.67 o 
   1  -3   4       52.47       55.71     18.59 o 
   2  -3   4     1899.18     1829.32     73.53 o 
   3  -3   4     4377.63     4669.08    130.95 o 
   4  -3   4      352.65      387.97     56.96 o 
   5  -3   4     4141.49     3638.18    341.21 o 
   6  -3   4      607.66      661.50     78.69 o 
   7  -3   4     1323.33     1427.48    157.10 o 
   8  -3   4        8.72      -72.00     72.00 o 
   9  -3   4      867.66     1159.56    208.20 o 
  -9  -2   4      315.76       32.70     67.56 o 
  -8  -2   4       10.65       63.27     48.18 o 
  -7  -2   4        1.63       -7.21     36.91 o 
  -6  -2   4     3308.56     3461.26    111.21 o 
  -5  -2   4     5980.79     6234.75    135.60 o 
  -4  -2   4     5789.40     5977.25    140.27 o 
  -3  -2   4     3898.20     3897.60     91.06 o 
  -2  -2   4    22873.33    23213.21    237.14 o 
  -1  -2   4     4994.17     4773.20     79.46 o 
   0  -2   4     9053.93     8893.25     99.06 o 
   1  -2   4      965.80      954.64     37.91 o 
   2  -2   4     9940.10     9586.85    194.78 o 
   3  -2   4      171.51      124.18     34.21 o 
   4  -2   4      151.87      114.00     37.35 o 
   5  -2   4      436.52      434.71     69.68 o 
   6  -2   4       94.24       81.94     50.89 o 
   7  -2   4       34.79       44.57     48.10 o 
   8  -2   4      261.17      308.32     83.07 o 
  -9  -1   4      163.02      -23.71     58.36 o 
  -8  -1   4      274.76      279.01    104.37 o 
  -7  -1   4      110.70       22.91     40.28 o 
  -6  -1   4       30.57       69.24     28.53 o 
  -5  -1   4       60.91       67.50     28.67 o 
  -4  -1   4        0.34       31.16     16.98 o 
  -3  -1   4     6858.75     6840.04    128.55 o 
  -2  -1   4     3154.40     2852.94     65.99 o 
  -1  -1   4     8153.15     7811.02    136.08 o 
   0  -1   4     3038.69     2970.34     85.03 o 
   1  -1   4    17316.17    17927.12    208.76 o 
   2  -1   4     2323.17     2094.50     63.02 o 
   3  -1   4    10381.79    10441.35    205.61 o 
   4  -1   4      401.51      358.86     56.22 o 
   5  -1   4     5009.66     5113.91    181.17 o 
   6  -1   4      141.87      206.86     59.98 o 
   7  -1   4      599.27      655.51     99.97 o 
   8  -1   4       86.05      201.11     77.17 o 
 -10   0   4       23.54       70.92     87.37 o 
  -9   0   4       12.41       15.27     73.62 o 
  -8   0   4      521.16      448.12    117.36 o 
  -7   0   4     2950.98     3225.15    142.05 o 
  -6   0   4     1938.07     1883.10     79.81 o 
  -5   0   4     1496.01     1589.02     67.25 o 
  -4   0   4     2605.28     2324.06    131.80 o 
  -3   0   4      699.51      611.02     46.46 o 
  -2   0   4     1145.08     1380.82     44.82 o 
  -1   0   4     6270.93     6567.91     79.27 o 
   0   0   4        9.20        2.55     13.66 o 
   1   0   4      139.73      131.03     19.58 o 
   2   0   4     2920.54     2781.89     82.40 o 
   3   0   4      289.08      319.31     49.69 o 
   4   0   4     5967.32     5684.80    178.97 o 
   5   0   4       18.43       17.11     38.99 o 
   6   0   4     1482.73     1756.06    123.33 o 
   7   0   4       34.13       -9.89     52.94 o 
   8   0   4      726.13      747.13    121.10 o 
 -10   1   4        0.25      -49.26     74.38 o 
  -9   1   4      728.16      887.59    169.22 o 
  -8   1   4      634.68      733.30    146.81 o 
  -7   1   4       29.92       20.81     57.00 o 
  -6   1   4       32.53       91.75     31.97 o 
  -5   1   4    14193.46    14874.56    195.32 o 
  -4   1   4     9339.59     9839.54    177.02 o 
  -3   1   4    11190.43    11542.03    140.46 o 
  -2   1   4     1354.21     1607.97     48.28 o 
  -1   1   4    19819.08    19797.04    166.60 o 
   0   1   4     6020.42     5824.13    159.53 o 
   1   1   4     7547.19     7475.65    115.79 o 
   2   1   4       23.08       19.97     15.06 o 
   3   1   4     5449.09     5367.52    164.49 o 
   4   1   4      161.67      236.30     54.73 o 
   5   1   4      347.64      285.57     65.99 o 
   6   1   4      179.24      109.09    105.07 o 
   7   1   4        1.23      123.36     65.81 o 
   8   1   4       42.86       89.48     77.95 o 
 -10   2   4       58.31      -73.51     73.51 o 
  -9   2   4       19.92       17.86     81.74 o 
  -8   2   4      605.27      579.67    127.65 o 
  -7   2   4      341.53      310.60     59.35 o 
  -6   2   4      420.22      410.10     61.84 o 
  -5   2   4     1113.18     1065.13     54.49 o 
  -4   2   4        0.76       12.01     22.23 o 
  -3   2   4      436.11      391.42     31.84 o 
  -2   2   4    17741.02    18621.27    196.83 o 
  -1   2   4     5533.76     5516.95     95.35 o 
   0   2   4     5501.37     5327.08    126.19 o 
   1   2   4      166.12      168.65     44.88 o 
   2   2   4    13749.39    13773.94    176.91 o 
   3   2   4     1991.50     2053.95    111.18 o 
   4   2   4     3640.55     3563.30    158.67 o 
   5   2   4       30.13       34.25     44.00 o 
   6   2   4     1545.76     1531.27    163.86 o 
   7   2   4       60.89       53.93     93.38 o 
 -10   3   4      293.67       16.13     82.28 o 
  -9   3   4      183.44      124.94     94.63 o 
  -8   3   4      384.41      516.01    119.42 o 
  -7   3   4     1977.75     1786.58    136.69 o 
  -6   3   4      960.06      924.53     77.69 o 
  -5   3   4     2027.58     1770.09    150.71 o 
  -4   3   4     1108.36     1113.22     96.36 o 
  -3   3   4     2347.95     2450.44     71.78 o 
  -2   3   4     2070.60     2199.12     73.70 o 
  -1   3   4      340.54      341.37     58.57 o 
   0   3   4        0.19        5.47     17.34 o 
   1   3   4     1641.71     1597.05    173.12 o 
   2   3   4      307.68      253.45     40.39 o 
   3   3   4     1856.45     1666.60    107.26 o 
   4   3   4       22.41      -22.73     39.62 o 
   5   3   4     1632.18     1632.46    191.91 o 
   6   3   4      141.11       82.99     66.58 o 
   7   3   4      353.18      219.40    427.01 o 
 -10   4   4       27.61       31.07     74.92 o 
  -9   4   4       13.08       -8.23     74.38 o 
  -8   4   4      776.26      839.70     97.39 o 
  -7   4   4     1311.30     1358.27    101.96 o 
  -6   4   4     1321.43     1156.94     87.85 o 
  -5   4   4       38.44       39.84     48.72 o 
  -4   4   4    10052.38    10200.98    291.13 o 
  -3   4   4     2692.28     2465.57     77.25 o 
  -2   4   4     6346.38     6206.48    133.41 o 
  -1   4   4      197.64      188.93     50.45 o 
   0   4   4     9331.38    10088.28    295.14 o 
   1   4   4      914.69      764.31     60.94 o 
   2   4   4      236.70      272.19     79.14 o 
   3   4   4       60.63       71.35     53.59 o 
   4   4   4      163.27      251.40     87.70 o 
   5   4   4       10.85      -46.31     46.31 o 
   6   4   4      126.61       14.81     53.97 o 
 -10   5   4       50.01       28.15     77.20 o 
  -9   5   4        7.89       95.82     81.96 o 
  -8   5   4       74.18      115.43     54.65 o 
  -7   5   4      482.59      583.14     80.88 o 
  -6   5   4      185.02      211.23     73.19 o 
  -5   5   4     1069.71      731.36     96.25 o 
  -4   5   4      841.75      761.78     92.89 o 
  -3   5   4      486.14      445.44     45.68 o 
  -2   5   4        3.71       -1.28     22.28 o 
  -1   5   4    12577.63    13601.71    333.58 o 
   0   5   4     6054.05     5992.68    245.01 o 
   1   5   4     2824.56     2952.06    190.88 o 
   2   5   4        1.78      -20.35     43.96 o 
   3   5   4     5677.17     6354.95    320.26 o 
   4   5   4      553.94      538.64    139.13 o 
   5   5   4      338.23       53.27     83.58 o 
   6   5   4       59.42      -66.69     66.69 o 
 -10   6   4      194.97       -2.06     72.22 o 
  -9   6   4      118.99      186.12     64.93 o 
  -8   6   4      775.97      927.90     95.98 o 
  -7   6   4      884.83     1033.53    136.96 o 
  -6   6   4      778.97      803.57    114.44 o 
  -5   6   4       51.83       71.35     48.40 o 
  -4   6   4     5151.75     5211.09    232.45 o 
  -3   6   4      706.43      750.43     58.37 o 
  -2   6   4       52.61       56.61     30.26 o 
  -1   6   4       84.95       72.86     50.13 o 
   0   6   4      564.60      514.82    101.34 o 
   1   6   4       20.97       69.83     45.04 o 
   2   6   4     1243.08     1494.54    156.56 o 
   3   6   4      353.36      205.93     81.09 o 
   4   6   4      452.23      592.01    131.76 o 
   5   6   4        0.05      -50.99     63.88 o 
 -10   7   4      263.69      -21.76     80.99 o 
  -9   7   4       52.78       17.31     55.92 o 
  -8   7   4       89.95       62.69     69.29 o 
  -7   7   4     1155.13     1238.16    156.88 o 
  -6   7   4      636.75      537.99    113.36 o 
  -5   7   4     1449.32     1208.61    134.36 o 
  -4   7   4     1862.85     1833.42    151.04 o 
  -3   7   4     6414.74     6648.36    272.95 o 
  -2   7   4     1733.78     1664.44     94.76 o 
  -1   7   4     2969.55     3004.57    185.90 o 
   0   7   4      689.86      635.75    103.94 o 
   1   7   4     1249.28     1255.59    138.04 o 
   2   7   4      525.92      464.69    113.36 o 
   3   7   4      289.59      320.15    104.91 o 
   4   7   4       46.02       17.76     73.51 o 
   5   7   4        7.54      -47.00     53.28 o 
 -10   8   4      189.69        1.52     76.44 o 
  -9   8   4      164.02       71.25     52.15 o 
  -8   8   4        1.13       47.85     77.41 o 
  -7   8   4      102.96       74.49     72.00 o 
  -6   8   4       81.04      221.19     82.39 o 
  -5   8   4      235.99      348.41     88.56 o 
  -4   8   4     1061.06      966.41    119.85 o 
  -3   8   4      245.64      254.11     78.82 o 
  -2   8   4     2873.33     2749.87    114.82 o 
  -1   8   4      182.46      188.60     69.83 o 
   0   8   4     3720.33     4193.14    237.43 o 
   1   8   4      331.58      478.33    111.08 o 
   2   8   4      264.36      239.49     95.38 o 
  -9   9   4      213.63       56.30     79.14 o 
  -8   9   4       82.84       81.74     82.39 o 
  -7   9   4     1139.28     1248.12    161.54 o 
  -6   9   4      496.34      605.66    123.97 o 
  -5   9   4      144.00       28.26     59.44 o 
  -4   9   4        0.54       44.39     52.62 o 
  -3   9   4     1212.36     1282.01    149.63 o 
  -2   9   4     1559.91     1476.17     79.95 o 
  -1   9   4      352.60      292.95     63.95 o 
   0   9   4      142.17      132.35     55.79 o 
   1   9   4       69.12       54.44     76.71 o 
   2   9   4       14.70       -6.58     58.72 o 
  -9  10   4      102.61       65.18    107.84 o 
  -8  10   4      112.63       51.21     87.91 o 
  -7  10   4      247.59      255.62    103.72 o 
  -6  10   4     1027.15      975.94    143.67 o 
  -5  10   4      415.79      441.20    112.17 o 
  -4  10   4     2448.84     2773.52    221.30 o 
  -3  10   4      733.04      869.51    138.58 o 
  -2  10   4     1298.62     1433.48    170.20 o 
  -1  10   4      240.63      287.23     68.09 o 
   0  10   4      939.85     1218.44    194.34 o 
   1  10   4       58.00       34.46     96.25 o 
   2  10   4      100.85      108.84     76.10 o 
  -8  11   4      164.90      154.82    116.17 o 
  -7  11   4       19.41      -41.79     78.17 o 
  -6  11   4       51.47      163.70     91.16 o 
  -5  11   4       42.90        5.41     66.91 o 
  -4  11   4      165.47      139.99     78.17 o 
  -3  11   4      914.60      928.19    170.96 o 
  -2  11   4      111.16       21.33     76.11 o 
   0  11   4       53.40       68.66     85.10 o 
   1  11   4      342.83      423.21     98.68 o 
  -7  12   4       24.79      175.18    114.44 o 
  -6  12   4      296.76      769.14    162.19 o 
  -5  12   4      188.15      164.35    102.96 o 
  -4  12   4       34.33      -66.04     78.39 o 
  -3  12   4        6.80       90.30     86.94 o 
  -2  12   4       48.17      189.58     93.33 o 
  -1  12   4      114.38       51.86    110.00 o 
  -6  13   4       96.50       55.87    111.30 o 
  -5  13   4      441.70      438.60    132.30 o 
  -4  13   4       48.34       74.38     87.16 o 
  -3  13   4      517.45      818.30    172.58 o 
  -2  13   4      156.55      321.88    138.58 o 
   0 -16   5     1040.82     1220.84    222.38 o 
   1 -16   5      158.65      305.86    115.85 o 
   2 -16   5      211.51      330.65    113.47 o 
   3 -16   5      155.77      112.38     99.82 o 
   4 -16   5      163.97       46.34     88.67 o 
   5 -16   5        3.19      -11.69     85.10 o 
  -2 -15   5      235.24      205.28    139.88 o 
  -1 -15   5      410.46      353.39    137.18 o 
   0 -15   5       40.81       79.04     97.33 o 
   1 -15   5      407.16      648.84    110.72 o 
   2 -15   5     1332.14     1631.72    197.05 o 
   3 -15   5     1856.65     1852.48    204.41 o 
   4 -15   5      333.77      405.36    121.91 o 
   5 -15   5       77.33      -73.84     73.84 o 
   6 -15   5      507.64      413.80    131.11 o 
   7 -15   5      406.66      627.31    165.00 o 
  -3 -14   5        1.83      -81.96     81.96 o 
  -2 -14   5      102.36      -66.26     72.86 o 
  -1 -14   5       59.62       68.64     95.93 o 
   0 -14   5      102.56       96.25     93.22 o 
   1 -14   5      198.84      177.25     70.71 o 
   2 -14   5      427.96      482.66     89.94 o 
   3 -14   5       85.96       15.70     59.33 o 
   4 -14   5      108.70      207.23     93.22 o 
   5 -14   5     1091.85     1344.59    168.47 o 
   6 -14   5      582.27      743.16    157.53 o 
   7 -14   5      268.97      335.20    128.08 o 
  -4 -13   5      139.92      -58.90     81.09 o 
  -3 -13   5      429.21       42.55     87.59 o 
  -2 -13   5      799.90      750.41    163.59 o 
  -1 -13   5     1295.14     1229.61    179.08 o 
   0 -13   5      963.77      830.31    157.96 o 
   1 -13   5     1176.46     1192.04    164.14 o 
   2 -13   5      838.01      970.11    105.53 o 
   3 -13   5      189.86      237.76     85.21 o 
   4 -13   5       47.05       68.75     66.37 o 
   5 -13   5        0.40      -59.11     59.11 o 
   6 -13   5        0.27      -29.77     66.59 o 
   7 -13   5        1.95      -10.50     73.84 o 
   8 -13   5       92.63       55.97    110.11 o 
  -5 -12   5       54.78       46.34     96.90 o 
  -4 -12   5      228.65      -82.50     82.50 o 
  -3 -12   5       49.41       74.38     88.35 o 
  -2 -12   5      534.81      592.56    137.18 o 
  -1 -12   5     1559.40     1800.19    188.17 o 
   0 -12   5     1636.74     1852.91    183.41 o 
   1 -12   5     1095.64     1021.73    146.38 o 
   2 -12   5     1266.96     1155.08    226.44 o 
   3 -12   5     3721.67     3912.87    170.76 o 
   4 -12   5     2281.29     2656.70    209.18 o 
   5 -12   5     1773.61     1799.64    179.51 o 
   6 -12   5      223.93      289.62     98.09 o 
   7 -12   5      826.77      769.68    164.03 o 
   8 -12   5      172.62      242.20    116.06 o 
  -5 -11   5      113.95      251.08    112.06 o 
  -4 -11   5      590.17      272.84    115.96 o 
  -3 -11   5     1115.87      992.28    180.81 o 
  -2 -11   5       78.19       75.79     74.27 o 
  -1 -11   5       31.01      -21.22     54.46 o 
   0 -11   5      134.76      164.57     80.34 o 
   1 -11   5        2.94      -34.10     57.38 o 
   2 -11   5     1295.32     1358.96    102.81 o 
   3 -11   5     1600.37     1503.99    105.21 o 
   4 -11   5      203.94      114.59     68.37 o 
   5 -11   5       70.77      119.10     61.93 o 
   6 -11   5     2491.25     2651.07    222.60 o 
   7 -11   5      754.98      575.77    136.74 o 
   8 -11   5      322.81      552.82    124.94 o 
  -6 -10   5      496.64      481.69    141.62 o 
  -5 -10   5      614.70      483.53    127.76 o 
  -4 -10   5     1457.97     1418.86    179.40 o 
  -3 -10   5     1222.60     1350.87    166.41 o 
  -2 -10   5        7.39        6.39     65.29 o 
  -1 -10   5     2935.16     2391.88    190.66 o 
   0 -10   5     3596.03     3479.22    221.73 o 
   1 -10   5     1389.14     1352.39    139.67 o 
   2 -10   5      259.95      228.23     54.68 o 
   3 -10   5     2652.61     2501.19    124.57 o 
   4 -10   5       99.61      134.93     66.10 o 
   5 -10   5      280.74      252.05     85.64 o 
   6 -10   5      301.30      466.75    103.51 o 
   7 -10   5        2.49       85.10     74.49 o 
   8 -10   5      107.02       60.96     87.37 o 
   9 -10   5      237.35      292.33    136.74 o 
  -7  -9   5        8.07      -87.70     87.70 o 
  -6  -9   5       45.53       78.82     81.31 o 
  -5  -9   5        0.06       33.78     67.45 o 
  -4  -9   5       13.13       64.10     52.29 o 
  -3  -9   5     1933.28     1741.61    174.85 o 
  -2  -9   5     1701.90     1622.41    162.84 o 
  -1  -9   5     1005.80      796.75    110.87 o 
   0  -9   5     3151.25     3147.38    197.81 o 
   1  -9   5     4899.17     4632.07    233.10 o 
   2  -9   5     5409.23     5025.08    168.22 o 
   3  -9   5     4268.41     4251.51    152.87 o 
   4  -9   5     8926.25     9544.30    230.26 o 
   5  -9   5      169.55      183.73     50.54 o 
   6  -9   5     1757.99     1767.71    175.40 o 
   7  -9   5      422.20      337.04    118.88 o 
   8  -9   5       33.30       12.23    100.04 o 
   9  -9   5        9.22      129.81    120.94 o 
  -7  -8   5      507.08      529.54    139.56 o 
  -6  -8   5      889.37     1217.05    162.19 o 
  -5  -8   5      127.30      206.47     88.02 o 
  -4  -8   5        4.21        3.46     46.66 o 
  -3  -8   5     3705.93     3945.21    237.11 o 
  -2  -8   5      824.06      793.07    111.73 o 
  -1  -8   5       81.01      100.04     54.78 o 
   0  -8   5      482.61      502.04     93.98 o 
   1  -8   5        3.45       -2.01     33.02 o 
   2  -8   5       27.09       -5.78     59.55 o 
   3  -8   5     2480.73     2466.70    112.33 o 
   4  -8   5     4566.17     4360.79    152.28 o 
   5  -8   5      835.73      853.99     79.39 o 
   6  -8   5      359.58      351.12     97.44 o 
   7  -8   5     1969.65     2156.93    199.43 o 
   8  -8   5     1011.62     1171.79    161.75 o 
   9  -8   5      159.41      193.69    114.55 o 
  -8  -7   5       78.86       32.63    118.55 o 
  -7  -7   5      537.45      266.91    267.42 o 
  -6  -7   5      210.05      165.45     60.66 o 
  -5  -7   5      983.54      990.20    110.11 o 
  -4  -7   5      824.90      819.81    113.47 o 
  -3  -7   5     1887.30     1610.72    146.60 o 
  -2  -7   5     2568.97     2278.08    161.86 o 
  -1  -7   5     3161.29     2677.06    168.47 o 
   0  -7   5     9813.04     9443.86    311.92 o 
   1  -7   5     5310.35     5351.95    154.39 o 
   2  -7   5     1020.60      855.15     68.48 o 
   3  -7   5       86.74      121.74     37.17 o 
   4  -7   5      978.28      903.23     76.59 o 
   5  -7   5      212.12      237.06     52.54 o 
   6  -7   5     1229.41     1268.73    118.83 o 
   7  -7   5     1007.72     1260.14    158.51 o 
   8  -7   5       45.75      -20.79     76.65 o 
   9  -7   5       26.52      -25.88    102.21 o 
  -8  -6   5       28.27      -52.62     52.62 o 
  -7  -6   5       79.82       91.30     60.11 o 
  -6  -6   5      211.22      223.13     63.94 o 
  -5  -6   5        5.41       25.38     34.54 o 
  -4  -6   5      591.69      683.77     73.27 o 
  -3  -6   5     1111.27     1107.70    118.77 o 
  -2  -6   5     3059.94     2605.81    165.33 o 
  -1  -6   5     5945.26     6301.90    248.15 o 
   0  -6   5     5559.32     5262.08    223.47 o 
   1  -6   5    13846.27    13453.78    229.03 o 
   2  -6   5     4333.73     4255.32    127.96 o 
   3  -6   5     8635.28     8491.71    189.39 o 
   4  -6   5     2819.36     2768.53    117.75 o 
   5  -6   5     2499.75     2350.30    118.77 o 
   6  -6   5      372.11      310.93     65.23 o 
   7  -6   5     1345.76     1482.96    171.50 o 
   8  -6   5       91.07      -21.55     90.19 o 
   9  -6   5        7.30      142.59    105.35 o 
  -8  -5   5       76.60       31.68     52.88 o 
  -7  -5   5      329.36      355.86     80.53 o 
  -6  -5   5      949.53      975.01     96.10 o 
  -5  -5   5      750.94      704.05     98.58 o 
  -4  -5   5      602.31      631.68     65.46 o 
  -3  -5   5      301.73      287.36     50.10 o 
  -2  -5   5     4060.73     4151.14    196.29 o 
  -1  -5   5     3055.93     3041.38    170.31 o 
   0  -5   5      966.77      925.37     95.38 o 
   1  -5   5     3093.29     2886.46    158.61 o 
   2  -5   5     1004.21      900.71     66.53 o 
   3  -5   5      863.45      756.00     68.37 o 
   4  -5   5     4848.25     4874.62    154.46 o 
   5  -5   5     2653.02     2661.74    127.76 o 
   6  -5   5     1854.24     1700.32    117.69 o 
   7  -5   5      423.40      489.04    122.07 o 
   8  -5   5     1051.68      951.14    183.41 o 
   9  -5   5       45.58      -92.35     97.01 o 
  -9  -4   5       22.79       54.57     82.07 o 
  -8  -4   5       25.18       66.20     61.95 o 
  -7  -4   5      688.02      630.02     92.38 o 
  -6  -4   5     3693.76     3845.75    167.27 o 
  -5  -4   5      383.49      346.04     56.38 o 
  -4  -4   5     3384.28     3366.60    104.83 o 
  -3  -4   5    11655.16    11958.09    245.34 o 
  -2  -4   5     6484.22     5972.31    146.71 o 
  -1  -4   5    11085.84    11177.07    410.34 o 
   0  -4   5     3247.84     3127.24    154.50 o 
   1  -4   5    10052.38     9895.72    250.91 o 
   2  -4   5     5045.38     5115.52    127.58 o 
   3  -4   5      174.70      162.52     36.81 o 
   4  -4   5      174.36      175.91     45.36 o 
   5  -4   5      380.88      346.55     64.13 o 
   6  -4   5       31.75       49.95     41.45 o 
   7  -4   5      493.80      464.45     85.75 o 
   8  -4   5      459.23      568.74    138.48 o 
  -9  -3   5       30.07      115.41     83.91 o 
  -8  -3   5       63.36       16.46     72.22 o 
  -7  -3   5        5.42      -35.69     38.10 o 
  -6  -3   5       55.24       70.33     33.36 o 
  -5  -3   5       24.87       22.84     23.16 o 
  -4  -3   5        2.76       10.33     20.07 o 
  -3  -3   5     1503.69     1195.33     57.58 o 
  -2  -3   5     6938.65     6817.23    120.94 o 
  -1  -3   5     4469.98     4072.93    183.46 o 
   0  -3   5    10188.96    10373.41    125.68 o 
   1  -3   5     3272.59     3208.09     85.48 o 
   2  -3   5     5369.00     4950.44    123.76 o 
   3  -3   5     4581.25     4653.78    137.90 o 
   4  -3   5     6829.53     6876.53    186.36 o 
   5  -3   5      865.66      767.46     85.73 o 
   6  -3   5      818.12      961.16    100.37 o 
   7  -3   5      107.15       80.91     55.07 o 
   8  -3   5      164.77      189.53     82.26 o 
  -9  -2   5      466.98       50.67     66.04 o 
  -8  -2   5     1307.97     1525.29    183.84 o 
  -7  -2   5      521.88      529.27     81.07 o 
  -6  -2   5      649.61      704.24     62.39 o 
  -5  -2   5     2524.06     2546.47    156.17 o 
  -4  -2   5     3158.79     2982.34     90.29 o 
  -3  -2   5     2631.12     2808.40     81.49 o 
  -2  -2   5      362.76      298.06     29.53 o 
  -1  -2   5     1205.70     1112.64     65.94 o 
   0  -2   5      341.35      399.85     41.19 o 
   1  -2   5     4745.49     4905.77     88.08 o 
   2  -2   5      483.19      382.02     45.59 o 
   3  -2   5     1302.53     1223.70    127.49 o 
   4  -2   5      788.20      794.07     71.83 o 
   5  -2   5     2256.00     2516.20    132.25 o 
   6  -2   5      313.68      369.18    102.15 o 
   7  -2   5     1137.78     1250.28    119.16 o 
   8  -2   5       18.72       -1.68     65.91 o 
 -10  -1   5       49.68       14.29     84.23 o 
  -9  -1   5      402.26       82.72     80.23 o 
  -8  -1   5        2.76        2.17     69.94 o 
  -7  -1   5      201.88      239.50     60.34 o 
  -6  -1   5     4056.46     3961.97    152.58 o 
  -5  -1   5     6510.69     6366.99    137.06 o 
  -4  -1   5     2399.64     2285.71     77.07 o 
  -3  -1   5      723.63      621.21     44.96 o 
  -2  -1   5    20454.73    20743.01    190.21 o 
  -1  -1   5    12675.85    12650.63    206.47 o 
   0  -1   5     2763.44     2470.69     86.37 o 
   1  -1   5        1.94       -4.08     12.85 o 
   2  -1   5     6594.21     6383.96    116.74 o 
   3  -1   5      727.14      683.03     63.80 o 
   4  -1   5       38.11       -2.77     41.74 o 
   5  -1   5      695.07      694.63     81.78 o 
   6  -1   5        0.42      -43.08     43.89 o 
   7  -1   5       50.53      101.65     61.92 o 
   8  -1   5      326.26      290.69     85.29 o 
 -10   0   5       26.18      -71.78     71.78 o 
  -9   0   5      550.06      753.77    158.07 o 
  -8   0   5      252.61      342.45    109.35 o 
  -7   0   5       32.65      -14.00     33.99 o 
  -6   0   5      332.42      411.66     83.68 o 
  -5   0   5      510.70      466.57     42.73 o 
  -4   0   5       71.67       80.55     22.29 o 
  -3   0   5     3167.52     2996.23     79.53 o 
  -2   0   5     7122.52     7098.03    104.39 o 
  -1   0   5      848.23      689.86     34.92 o 
   0   0   5      753.51      584.60     52.73 o 
   1   0   5    11556.16    11600.90    147.54 o 
   2   0   5     7622.94     7472.19    128.24 o 
   3   0   5     1745.40     1553.82     90.86 o 
   4   0   5      160.69      171.85     46.56 o 
   5   0   5     2562.45     2515.77    139.60 o 
   6   0   5      377.12      541.09     91.52 o 
   7   0   5       31.96       -5.63     59.84 o 
   8   0   5       38.32        1.87     80.84 o 
 -10   1   5       57.00       -1.52     80.01 o 
  -9   1   5      258.03      199.76     98.20 o 
  -8   1   5      725.60      684.04    139.99 o 
  -7   1   5     1580.13     1697.04    108.24 o 
  -6   1   5      799.90      714.29     57.09 o 
  -5   1   5     1699.26     1651.87     71.62 o 
  -4   1   5     2030.09     1889.27     66.65 o 
  -3   1   5     2787.74     2853.70     74.17 o 
  -2   1   5       26.03       29.94     13.95 o 
  -1   1   5      449.81      491.33     31.36 o 
   0   1   5        4.82       52.68     22.28 o 
   1   1   5       11.74       11.62     18.78 o 
   2   1   5     2330.35     2230.58     74.67 o 
   3   1   5      140.90      115.49     41.57 o 
   4   1   5     2442.14     2557.96    134.54 o 
   5   1   5      265.63      262.56     64.61 o 
   6   1   5      750.59      852.31    116.32 o 
   7   1   5        1.93       80.15     68.09 o 
 -10   2   5        8.13      138.15     80.99 o 
  -9   2   5      246.86      292.11    115.74 o 
  -8   2   5      745.06      896.36    133.93 o 
  -7   2   5      281.01      221.83     56.29 o 
  -6   2   5      649.85      667.85     85.97 o 
  -5   2   5     5239.45     5247.05    110.79 o 
  -4   2   5     5845.40     5679.91    106.98 o 
  -3   2   5     2832.70     2559.35     69.65 o 
  -2   2   5      201.99      188.19     28.38 o 
  -1   2   5    10473.16    10735.75    167.45 o 
   0   2   5     4484.40     4317.10    198.67 o 
   1   2   5      110.09       57.69     26.61 o 
   2   2   5       29.32       -7.45     20.45 o 
   3   2   5     1049.13     1017.23     87.64 o 
   4   2   5      160.79      124.90     59.17 o 
   5   2   5      165.76      151.21     73.62 o 
   6   2   5      161.59      244.95     82.55 o 
   7   2   5       86.69      -80.50     80.50 o 
 -10   3   5       21.67      -17.76     79.90 o 
  -9   3   5        0.03       87.48     75.68 o 
  -8   3   5      155.36      241.84     61.53 o 
  -7   3   5      299.89      315.13     61.50 o 
  -6   3   5      190.47      180.92     46.95 o 
  -5   3   5     1471.46     1559.11     92.64 o 
  -4   3   5      211.11      185.49     27.03 o 
  -3   3   5     1245.20     1192.54     66.90 o 
  -2   3   5     5808.54     5636.05    108.88 o 
  -1   3   5     4915.20     5005.05    137.43 o 
   0   3   5     1595.25     1557.83     80.97 o 
   1   3   5       15.79       22.54     21.57 o 
   2   3   5    13081.90    14049.40    419.00 o 
   3   3   5     2816.52     2582.21    196.83 o 
   4   3   5      612.73      726.52     97.76 o 
   5   3   5       78.88       33.97     66.75 o 
   6   3   5      793.37     1022.49    184.17 o 
 -10   4   5      228.87      -73.08     73.08 o 
  -9   4   5      346.96      341.05    110.00 o 
  -8   4   5      766.23      765.38     97.79 o 
  -7   4   5      458.54      395.15     81.26 o 
  -6   4   5     1416.62     1444.09    141.13 o 
  -5   4   5     2608.34     2577.27    170.58 o 
  -4   4   5     1070.61      913.52     50.83 o 
  -3   4   5        0.77      -16.08     27.61 o 
  -2   4   5       29.03       49.48     25.11 o 
  -1   4   5      121.25      102.21     44.07 o 
   0   4   5      646.90      574.86     59.21 o 
   1   4   5      290.42      375.72     51.71 o 
   2   4   5       54.00       16.67     48.40 o 
   3   4   5      667.23      719.66    135.23 o 
   4   4   5        0.90      -39.19     64.42 o 
   6   4   5       77.33      127.32     97.01 o 
 -10   5   5       51.52       97.88     82.83 o 
  -9   5   5       60.04       93.98     54.74 o 
  -8   5   5      627.37      613.67     89.57 o 
  -7   5   5      542.12      690.95     83.68 o 
  -6   5   5      847.93      911.52    119.20 o 
  -5   5   5     1100.80     1033.21    116.28 o 
  -4   5   5     4083.58     3903.53    192.29 o 
  -3   5   5     2257.34     2151.65     88.46 o 
  -2   5   5     3007.99     2948.05    111.59 o 
  -1   5   5       27.41       20.35     44.82 o 
   0   5   5     4563.88     4925.36    209.28 o 
   1   5   5     1191.04     1215.08     88.78 o 
   2   5   5      289.04      220.87     72.22 o 
   3   5   5       28.81       45.80     54.13 o 
   4   5   5       47.33       11.58     65.29 o 
   5   5   5       29.42       28.91     75.57 o 
 -10   6   5      236.01      339.10    131.98 o 
  -9   6   5        0.26       -0.84     82.72 o 
  -8   6   5        0.66       -1.84     46.01 o 
  -7   6   5       87.31      117.60     51.32 o 
  -6   6   5       10.14       35.08     46.56 o 
  -5   6   5     1395.87     1380.97    134.15 o 
  -4   6   5      909.25      815.81    102.86 o 
  -3   6   5      864.15      846.69     68.05 o 
  -2   6   5       64.24       56.92     31.79 o 
  -1   6   5     3675.19     4235.15    214.37 o 
   0   6   5      313.74      285.50     82.93 o 
   1   6   5     2370.40     2428.69    188.39 o 
   2   6   5        9.53       36.16     53.16 o 
   3   6   5     2440.19     2615.78    224.87 o 
   4   6   5      489.55      293.63    109.13 o 
   5   6   5       70.02      -55.65     76.55 o 
 -10   7   5       98.52        9.20    107.08 o 
  -9   7   5       60.51       82.73     61.42 o 
  -8   7   5      588.67      580.92     91.86 o 
  -7   7   5      312.70      331.63    108.05 o 
  -6   7   5      506.93      536.26    116.61 o 
  -5   7   5       26.36       51.21     55.33 o 
  -4   7   5      680.55      778.78    104.91 o 
  -3   7   5      491.67      550.01    102.86 o 
  -2   7   5       40.01       60.79     37.48 o 
  -1   7   5      334.57      333.47     90.51 o 
   0   7   5      162.14       28.69     51.97 o 
   1   7   5       18.14       -2.49     49.91 o 
   2   7   5     1495.21     1637.89    180.27 o 
   3   7   5      372.93      434.27    128.52 o 
   4   7   5      275.09      270.56    114.12 o 
  -9   8   5       46.71      -16.01     54.04 o 
  -8   8   5      155.82      280.52    104.70 o 
  -7   8   5      698.79      547.73    124.62 o 
  -6   8   5      544.86      458.41    114.44 o 
  -5   8   5     1472.15     1391.80    148.11 o 
  -4   8   5      409.19      347.00     89.32 o 
  -3   8   5     2103.38     2171.98    174.31 o 
  -2   8   5      172.32      221.03     56.84 o 
  -1   8   5     2249.44     2481.85    180.38 o 
   0   8   5      132.14      118.77     70.27 o 
   1   8   5      499.23      439.79    111.52 o 
   2   8   5       24.19       49.80     68.86 o 
   3   8   5        6.79       32.91     76.44 o 
  -9   9   5       31.18       33.89     68.86 o 
  -8   9   5       77.22       42.33     82.28 o 
  -7   9   5       25.90        8.55     70.37 o 
  -6   9   5        4.92      -42.33     56.30 o 
  -5   9   5       52.97       22.74     59.22 o 
  -4   9   5     1133.65     1192.04    143.35 o 
  -3   9   5      872.30      818.73    130.90 o 
  -2   9   5      199.59      178.97     85.86 o 
   0   9   5     1675.08     1753.96    169.66 o 
   3   9   5       21.88      -62.48     62.48 o 
  -8  10   5       24.87      -18.84     75.68 o 
  -7  10   5      168.85      141.62     94.63 o 
  -6  10   5      211.45      223.47     97.01 o 
  -5  10   5       94.36      199.65     80.44 o 
  -4  10   5       15.34       31.29     67.45 o 
  -3  10   5      275.82      182.43     91.16 o 
  -2  10   5       11.32      125.38     71.89 o 
  -1  10   5      834.91      917.25    173.88 o 
   0  10   5       56.81       95.15     66.48 o 
   1  10   5       68.25       23.84     73.83 o 
   2  10   5       50.33      -40.56     99.61 o 
  -8  11   5      306.26      248.37    144.00 o 
  -7  11   5       33.92       90.84     94.63 o 
  -6  11   5      709.76      669.97    148.65 o 
  -5  11   5      241.33      338.45    114.33 o 
  -4  11   5      470.78      522.18    140.97 o 
  -3  11   5      445.75      518.28    141.18 o 
  -2  11   5     1351.56     1413.67    188.60 o 
  -1  11   5        5.40      102.96     93.00 o 
   0  11   5      506.35      727.49    140.70 o 
   1  11   5      100.45      162.40    122.34 o 
  -7  12   5       41.33       27.61    105.89 o 
  -6  12   5       49.46      104.80     77.95 o 
  -5  12   5       55.85       58.14     97.12 o 
  -4  12   5       12.75        4.87     98.20 o 
  -3  12   5      568.87      803.14    180.59 o 
  -2  12   5      323.35      254.43    119.75 o 
  -1  12   5      149.58      326.00    115.20 o 
  -5  13   5      175.62      167.82    128.84 o 
  -4  13   5        0.84       95.60    118.77 o 
   2 -17   6     1069.51     1406.41    206.04 o 
   3 -17   6      172.50      236.78    125.05 o 
   0 -16   6        0.80       84.12    105.89 o 
   1 -16   6      135.96      231.23    117.58 o 
   2 -16   6        0.29       18.62     86.40 o 
   3 -16   6       25.76      110.33     90.40 o 
   4 -16   6      494.83      426.36    127.32 o 
   5 -16   6      571.06      595.48    154.07 o 
  -1 -15   6      344.12      417.92    141.83 o 
   0 -15   6      835.77      857.71    182.11 o 
   1 -15   6      539.05      644.55    112.58 o 
   2 -15   6      247.64      333.48    201.76 o 
   3 -15   6      126.10      228.66     92.25 o 
   4 -15   6      100.12      185.79     92.57 o 
   5 -15   6       88.57      283.56     99.93 o 
   6 -15   6        0.98      -72.54     72.54 o 
  -3 -14   6       35.13      -45.69     90.30 o 
  -2 -14   6      352.00      -20.79     71.02 o 
  -1 -14   6      955.91      982.22    190.23 o 
   0 -14   6      210.57      143.56     95.17 o 
   1 -14   6      716.20      706.72    107.66 o 
   2 -14   6     1318.48     1725.37    207.77 o 
   3 -14   6     1883.14     2206.84    207.66 o 
   4 -14   6      433.85      508.43    122.56 o 
   5 -14   6      403.67      255.73    101.56 o 
   6 -14   6      629.97      709.81    152.98 o 
   7 -14   6       95.45      103.94    109.03 o 
  -3 -13   6       22.81      -39.09     62.90 o 
  -2 -13   6        1.05        9.64     88.78 o 
  -1 -13   6      213.93      259.74    106.43 o 
   0 -13   6        8.39        3.68     78.28 o 
   1 -13   6      437.83      444.57     82.05 o 
   2 -13   6      341.33      561.59    126.51 o 
   3 -13   6        8.26       52.70     47.05 o 
   4 -13   6      176.73      173.01     77.85 o 
   5 -13   6     1065.62     1275.52    159.80 o 
   6 -13   6      997.68     1150.79    160.89 o 
   7 -13   6      264.04      323.94    107.08 o 
  -5 -12   6      249.38      410.88    131.65 o 
  -4 -12   6      296.35        3.79     70.05 o 
  -3 -12   6     1069.74     1197.78    180.38 o 
  -2 -12   6      806.11      591.04    142.05 o 
  -1 -12   6     2915.83     3099.09    244.15 o 
   0 -12   6       94.21       94.41     76.33 o 
   1 -12   6      229.38      352.29     75.37 o 
   2 -12   6      696.05      761.87     90.74 o 
   3 -12   6      957.64     1075.33     96.75 o 
   4 -12   6        4.89       72.32     60.52 o 
   5 -12   6      172.48      209.39     86.29 o 
   6 -12   6       92.02       93.44     81.31 o 
   7 -12   6       71.01      184.17     93.65 o 
   8 -12   6      244.43      396.16    137.61 o 
  -5 -11   6       19.37      -43.09     67.67 o 
  -4 -11   6      536.35      598.73    154.39 o 
  -3 -11   6       15.78       -1.52     68.64 o 
  -2 -11   6     1043.39      973.34    149.52 o 
  -1 -11   6     1018.72     1156.42    149.84 o 
   0 -11   6     3931.42     4428.85    267.10 o 
   1 -11   6     1815.08     1922.65    123.96 o 
   2 -11   6     3561.26     3422.72    156.42 o 
   3 -11   6     2386.83     2563.51    151.52 o 
   4 -11   6     1353.57     1347.73    101.43 o 
   5 -11   6     1346.21     1367.65    155.47 o 
   6 -11   6      314.96      285.72     99.82 o 
   7 -11   6      263.37      372.23    115.41 o 
   8 -11   6        0.27        6.50     86.94 o 
  -6 -10   6       63.69      115.85     96.90 o 
  -5 -10   6      452.10      396.70    114.55 o 
  -4 -10   6      613.75      567.44    125.27 o 
  -3 -10   6     2279.60     2189.85    202.14 o 
  -2 -10   6      897.21      736.77    136.74 o 
  -1 -10   6      622.62      514.17    115.63 o 
   0 -10   6      136.35       91.60     69.73 o 
   1 -10   6      143.29      102.45     43.28 o 
   2 -10   6     1443.30     1396.35    101.40 o 
   3 -10   6     1485.33     1558.37    199.00 o 
   4 -10   6      314.73      385.52     81.26 o 
   5 -10   6      489.72      594.83    118.45 o 
   6 -10   6     1710.61     1698.52    176.15 o 
   7 -10   6      610.12     1054.86    151.68 o 
   8 -10   6      427.87      628.39    156.88 o 
  -7  -9   6       11.06      251.08    113.68 o 
  -6  -9   6      383.24      796.43    155.26 o 
  -5  -9   6      230.17      184.17     81.20 o 
  -4  -9   6     2106.29     1814.80    178.64 o 
  -3  -9   6      535.88      417.05    110.87 o 
  -2  -9   6     5551.00     5344.58    279.77 o 
  -1  -9   6     1720.04     1709.02    160.89 o 
   0  -9   6     4752.16     4880.76    255.19 o 
   1  -9   6       79.11       70.78     38.47 o 
   2  -9   6       18.49        2.76     31.80 o 
   3  -9   6      822.67      823.52     79.04 o 
   4  -9   6      514.95      457.80     69.22 o 
   5  -9   6      367.91      359.64     63.58 o 
   6  -9   6      446.57      668.34    129.38 o 
   7  -9   6       28.56      182.32     88.89 o 
   8  -9   6       10.69       48.07     93.65 o 
  -7  -8   6        0.38       -8.55     81.85 o 
  -6  -8   6       35.80      -50.35     61.82 o 
  -5  -8   6       57.76       98.42     70.05 o 
  -4  -8   6     1428.91     1236.11    142.59 o 
  -3  -8   6     3531.78     3478.89    222.17 o 
  -2  -8   6     1199.27     1113.98    130.14 o 
  -1  -8   6     3382.85     3056.00    196.94 o 
   0  -8   6     5080.48     5593.93    261.47 o 
   1  -8   6     3451.59     3238.32    131.07 o 
   2  -8   6     6446.01     6350.53    389.98 o 
   3  -8   6     3354.56     3420.11    136.74 o 
   4  -8   6     2411.93     2506.66    121.27 o 
   5  -8   6      645.61      659.14     79.37 o 
   6  -8   6     1956.75     1979.92    124.94 o 
   7  -8   6      116.54       67.23     78.39 o 
   8  -8   6      299.94      173.55    100.69 o 
  -8  -7   6      107.56      204.13     72.95 o 
  -7  -7   6      267.34      218.93     83.69 o 
  -6  -7   6     2013.98     2369.58    161.65 o 
  -5  -7   6      145.88      180.63     55.22 o 
  -4  -7   6     1296.98     1128.38    133.50 o 
  -3  -7   6      568.15      618.86     95.93 o 
  -2  -7   6     1388.80     1378.91    132.20 o 
  -1  -7   6     1157.40      973.99    112.92 o 
   0  -7   6     1672.93     1646.12    141.62 o 
   1  -7   6      318.00      403.83     56.10 o 
   2  -7   6      323.91      283.09     49.00 o 
   3  -7   6     2694.80     2664.62    147.03 o 
   4  -7   6     2165.60     2078.12    111.41 o 
   5  -7   6     2006.61     2218.23    120.75 o 
   6  -7   6      348.14      389.16     74.52 o 
   7  -7   6     1431.96     1670.70    186.87 o 
   8  -7   6      195.99      231.70    104.48 o 
  -8  -6   6      175.44       35.98     83.64 o 
  -7  -6   6      923.97      985.71    112.89 o 
  -6  -6   6        9.19       36.14     42.78 o 
  -5  -6   6     2073.90     1996.46    123.48 o 
  -4  -6   6     4201.43     3980.35    158.28 o 
  -3  -6   6     9212.53     8843.18    323.29 o 
  -2  -6   6     1825.03     1734.68    144.76 o 
  -1  -6   6      710.15      462.42     90.95 o 
   0  -6   6     2756.95     2340.77    159.48 o 
   1  -6   6     5325.61     4934.82    192.12 o 
   2  -6   6      181.72      123.35     35.81 o 
   3  -6   6        1.56      -13.89     23.90 o 
   4  -6   6      674.11      713.66     70.94 o 
   5  -6   6       11.00       45.46     41.30 o 
   6  -6   6      503.61      633.59     90.64 o 
   7  -6   6      190.73      337.42    133.66 o 
   8  -6   6       26.66       -6.93     84.56 o 
  -8  -5   6       15.39       37.19     53.13 o 
  -7  -5   6        7.94      -14.85     43.25 o 
  -6  -5   6        1.78       30.29     41.83 o 
  -5  -5   6       87.71      144.30     46.96 o 
  -4  -5   6     1092.45     1009.99     97.88 o 
  -3  -5   6     1875.36     1768.85     77.52 o 
  -2  -5   6     6709.26     6688.09    263.53 o 
  -1  -5   6     4195.55     3953.76    199.86 o 
   0  -5   6     3740.61     3111.21    171.50 o 
   1  -5   6     4310.75     4291.27    131.06 o 
   2  -5   6     4469.62     4186.82    139.50 o 
   3  -5   6     7246.94     7363.16    180.35 o 
   4  -5   6     2312.08     2533.10    290.43 o 
   5  -5   6     2471.75     2252.96    125.02 o 
   6  -5   6        0.77       90.69     47.14 o 
   7  -5   6      330.80      487.98    110.49 o 
   8  -5   6       10.23       97.66     87.70 o 
  -8  -4   6       32.66      -29.58     72.97 o 
  -7  -4   6      236.83      256.33     67.46 o 
  -6  -4   6     1713.73     1795.38     94.39 o 
  -5  -4   6     2337.68     2209.32    189.66 o 
  -4  -4   6       33.55       54.59     26.65 o 
  -3  -4   6       24.09       36.07     20.78 o 
  -2  -4   6      829.40      716.37    106.97 o 
  -1  -4   6       69.47      106.34     49.26 o 
   0  -4   6     1450.19     1372.11     56.94 o 
   1  -4   6     2951.33     2973.70     91.59 o 
   2  -4   6     1758.26     1699.22     79.73 o 
   3  -4   6     1811.65     1841.82    126.95 o 
   4  -4   6     2696.86     2688.58    122.99 o 
   5  -4   6     1545.13     1347.41    103.49 o 
   6  -4   6     1715.29     1824.70    279.77 o 
   7  -4   6      423.00      415.52     85.53 o 
   8  -4   6      665.76     1136.71    179.29 o 
  -9  -3   6        8.71       -4.33     78.49 o 
  -8  -3   6      276.27      360.92     78.40 o 
  -7  -3   6      986.49      926.65     91.91 o 
  -6  -3   6     4426.35     4769.24    140.93 o 
  -5  -3   6      599.63      557.58     68.04 o 
  -4  -3   6      829.45      747.69     52.91 o 
  -3  -3   6     9882.26     9739.84    161.72 o 
  -2  -3   6    16642.51    16159.23    192.95 o 
  -1  -3   6      425.11      383.74    100.20 o 
   0  -3   6      387.81      294.00     31.17 o 
   1  -3   6     9972.65    10165.82    150.90 o 
   2  -3   6     1572.31     1448.15     74.71 o 
   3  -3   6        5.20      -23.58     23.58 o 
   4  -3   6      199.28      188.42     86.56 o 
   5  -3   6        5.69       22.77     59.01 o 
   6  -3   6       33.18      -12.68     70.43 o 
   7  -3   6      281.48      279.98     79.79 o 
   8  -3   6      301.36      474.82    101.06 o 
  -9  -2   6       22.24       16.78     67.23 o 
  -8  -2   6       31.96       68.43     81.09 o 
  -7  -2   6      204.46      245.47     61.94 o 
  -6  -2   6       68.28       48.99     34.20 o 
  -5  -2   6      466.19      485.82     52.77 o 
  -4  -2   6     2562.10     2568.93    106.19 o 
  -3  -2   6     8382.06     8397.18    142.73 o 
  -2  -2   6      424.39      441.99     62.43 o 
  -1  -2   6     4562.90     4430.17    126.70 o 
   0  -2   6    16047.46    16087.17    246.95 o 
   1  -2   6    20800.97    21600.77    202.74 o 
   2  -2   6     2566.01     2436.26     76.24 o 
   3  -2   6      974.85      809.91     96.47 o 
   4  -2   6     4450.57     4545.65    164.10 o 
   5  -2   6     1713.19     1706.74    116.88 o 
   6  -2   6      374.81      385.25     76.06 o 
   7  -2   6       18.21       55.41     61.82 o 
   8  -2   6      199.12      206.76     87.48 o 
 -10  -1   6      122.02      -37.24     82.93 o 
  -9  -1   6      340.55      253.13    102.31 o 
  -8  -1   6      734.58      607.93    133.17 o 
  -7  -1   6       63.92       55.33     36.15 o 
  -6  -1   6      330.24      272.04     44.73 o 
  -5  -1   6     1673.35     1611.87     97.08 o 
  -4  -1   6     2413.20     2161.58     78.13 o 
  -3  -1   6        4.94       32.64     17.86 o 
  -2  -1   6      159.69      127.72     22.61 o 
  -1  -1   6        6.26       -1.23     36.16 o 
   0  -1   6      115.86      101.07     27.95 o 
   1  -1   6     4241.74     4398.08    143.97 o 
   2  -1   6     1835.81     1719.39     80.05 o 
   3  -1   6     3260.20     3276.60    128.72 o 
   4  -1   6     1210.43     1169.23     93.41 o 
   5  -1   6     1394.07     1429.94    112.13 o 
   6  -1   6      302.48      295.75     76.66 o 
   7  -1   6      710.99      729.62    114.78 o 
 -10   0   6       10.25       59.87     89.21 o 
  -9   0   6      990.45     1217.38    169.87 o 
  -8   0   6      331.26      389.12    113.79 o 
  -7   0   6      268.93      226.52     52.83 o 
  -6   0   6     3299.47     3368.24    111.55 o 
  -5   0   6     5736.77     5873.93    238.15 o 
  -4   0   6     1127.46      941.98     52.63 o 
  -3   0   6     3217.12     3038.68     80.97 o 
  -2   0   6    24568.28    25714.27    218.16 o 
  -1   0   6     9005.89     9296.12    243.71 o 
   0   0   6      150.66      124.87     29.51 o 
   1   0   6        0.39       -7.34     18.47 o 
   2   0   6     2318.08     2026.82     74.48 o 
   3   0   6      773.84      617.78     76.08 o 
   4   0   6       27.80       -2.34     41.30 o 
   5   0   6      609.39      671.40     96.45 o 
   6   0   6       26.12       24.41    127.22 o 
   7   0   6       72.63       25.20     84.29 o 
 -10   1   6       23.58       17.86     83.15 o 
  -9   1   6      314.41      480.17    127.97 o 
  -8   1   6       21.94       50.45     73.95 o 
  -7   1   6       54.56       30.79     64.80 o 
  -6   1   6      678.26      745.00     73.32 o 
  -5   1   6       12.87      -17.62     22.35 o 
  -4   1   6       38.68       51.24     21.02 o 
  -3   1   6     2789.80     2726.62     77.84 o 
  -2   1   6    18943.94    19852.36    195.28 o 
  -1   1   6     6329.47     6629.16    104.29 o 
   0   1   6     3119.89     3048.03    110.20 o 
   1   1   6    13974.19    14078.29    240.50 o 
   2   1   6     6197.48     6064.69    202.09 o 
   3   1   6      101.61       79.32     75.95 o 
   4   1   6      218.62      177.36     57.61 o 
   5   1   6     2968.53     2846.12    242.47 o 
   6   1   6      247.58      300.67     86.39 o 
   7   1   6       25.27      -32.38     69.05 o 
 -10   2   6       67.88       98.09    103.40 o 
  -9   2   6      398.74      393.12    128.95 o 
  -8   2   6      888.61      964.05     96.04 o 
  -7   2   6     1060.06     1139.02     96.20 o 
  -6   2   6     1021.16     1031.27     83.62 o 
  -5   2   6      501.26      457.96     45.25 o 
  -4   2   6      253.16      183.38     29.52 o 
  -3   2   6      550.98      541.59     39.93 o 
  -2   2   6      345.71      326.06     33.85 o 
  -1   2   6      384.16      350.34     35.26 o 
   0   2   6     1668.97     1707.43     87.41 o 
   1   2   6     1552.49     1381.77     81.96 o 
   2   2   6      751.24      757.83     63.71 o 
   3   2   6      154.31      162.72     52.25 o 
   4   2   6      668.93      908.44    102.44 o 
   5   2   6      725.52      795.33    111.85 o 
   6   2   6      243.37      110.92    188.88 o 
 -10   3   6        9.95      -94.95     94.95 o 
  -9   3   6      183.54      155.80     90.95 o 
  -8   3   6      431.78      550.11    109.89 o 
  -7   3   6      447.65      494.28     76.54 o 
  -6   3   6      367.08      408.95     65.52 o 
  -5   3   6     3676.90     3683.64    142.01 o 
  -4   3   6     4943.87     4730.59    108.00 o 
  -3   3   6     2912.44     2900.82    162.49 o 
  -2   3   6     1759.04     1692.40     66.04 o 
  -1   3   6     4972.91     5088.04    114.41 o 
   0   3   6     1805.19     1954.77    207.82 o 
   1   3   6       36.45       53.97     39.73 o 
   2   3   6      361.09      297.85     82.18 o 
   3   3   6      278.27      260.82     88.13 o 
   4   3   6       16.16       51.32     76.00 o 
   5   3   6      138.69      -18.73     88.56 o 
   6   3   6      118.46       99.07     91.49 o 
 -10   4   6       82.58       42.33    101.56 o 
  -9   4   6        0.11      130.79     91.70 o 
  -8   4   6      317.70      369.40     74.76 o 
  -7   4   6       43.20       71.34     43.52 o 
  -6   4   6      513.30      356.27     64.02 o 
  -5   4   6     1166.72     1114.96     89.75 o 
  -4   4   6      121.94      169.72     30.70 o 
  -3   4   6      196.16      151.45     29.64 o 
  -2   4   6     6076.57     5917.63    127.28 o 
  -1   4   6     6336.72     6442.52    177.20 o 
   0   4   6     2403.33     2504.17    116.18 o 
   1   4   6      906.60      935.31     90.84 o 
   2   4   6     1489.25     1395.04    150.82 o 
   3   4   6      941.32      811.80    124.51 o 
   4   4   6      165.56      306.08    101.45 o 
   5   4   6        6.21       -4.98     71.02 o 
 -10   5   6       31.74      127.54    104.59 o 
  -9   5   6      412.52      482.73     89.86 o 
  -8   5   6      450.42      420.15    142.10 o 
  -7   5   6      429.18      423.27     76.08 o 
  -6   5   6      419.44      630.05     78.36 o 
  -5   5   6      296.29      376.89     60.17 o 
  -4   5   6      634.91      692.59     70.83 o 
  -3   5   6       35.15       21.59     27.68 o 
  -2   5   6       73.10       59.59     26.31 o 
  -1   5   6       96.38      116.96     40.85 o 
   0   5   6       57.14       64.76     33.76 o 
   1   5   6     1836.27     1821.19    161.75 o 
   2   5   6     1450.97     1823.57    174.20 o 
   3   5   6      297.75      331.09    101.45 o 
   4   5   6        1.34      -19.60     65.72 o 
 -10   6   6       78.91      121.15    111.41 o 
  -9   6   6       22.78       -0.88     60.63 o 
  -8   6   6      522.29      490.35     86.67 o 
  -7   6   6      872.62     1010.24     98.72 o 
  -6   6   6      479.58      492.44    199.00 o 
  -5   6   6      629.84      646.26    115.74 o 
  -4   6   6     1860.84     1934.66    150.39 o 
  -3   6   6     1961.57     2088.69    172.53 o 
  -2   6   6     1286.26     1229.12    192.83 o 
  -1   6   6      799.30      749.00     79.35 o 
   0   6   6       12.25       32.47     31.99 o 
   1   6   6        4.69      -20.35     49.15 o 
   2   6   6       19.42       45.15     59.66 o 
   3   6   6        5.10      -63.66     63.66 o 
   4   6   6        0.95       11.04     81.85 o 
  -9   7   6        6.72       18.90     54.73 o 
  -8   7   6       29.50       29.00     52.95 o 
  -7   7   6       12.72       18.21     42.68 o 
  -6   7   6       12.11       36.70     60.41 o 
  -5   7   6     1382.56     1440.63    145.84 o 
  -4   7   6      668.86      706.89    107.29 o 
  -3   7   6       49.91       -8.44     50.67 o 
  -2   7   6       61.32       43.50     39.63 o 
  -1   7   6     3360.70     4354.46    235.38 o 
   0   7   6     1964.99     2298.35    130.60 o 
   1   7   6      526.77      657.30    132.09 o 
   2   7   6       10.06      183.62     76.22 o 
   3   7   6      502.18      785.92    165.33 o 
   4   7   6       67.79      -83.15     86.07 o 
  -9   8   6       76.54       83.03     68.16 o 
  -8   8   6      206.18      306.08     75.09 o 
  -7   8   6      663.10      888.89    132.09 o 
  -6   8   6       66.34      239.49     83.26 o 
  -5   8   6        4.07       50.13     57.82 o 
  -4   8   6       35.96      123.75     61.93 o 
  -3   8   6      134.21       98.74     69.40 o 
  -2   8   6      648.13      685.85     89.15 o 
  -1   8   6      140.16      217.51     77.20 o 
   0   8   6       50.48       69.08     66.15 o 
   1   8   6        0.51      -55.33     58.47 o 
   2   8   6      995.16      860.95    162.94 o 
   3   8   6       81.51      160.89    106.43 o 
  -9   9   6       21.42       50.96     69.52 o 
  -8   9   6       42.78       28.30     61.93 o 
  -7   9   6      626.08      623.63    137.18 o 
  -6   9   6      573.26      529.11    121.80 o 
  -5   9   6      409.42      666.39    130.79 o 
  -4   9   6      199.01      170.63     82.28 o 
  -3   9   6      868.19     1013.07    141.83 o 
  -2   9   6      403.67      428.64    117.04 o 
  -1   9   6      369.01      549.27     88.72 o 
   0   9   6      170.77      179.83     91.05 o 
   1   9   6       30.81      203.33     87.81 o 
  -8  10   6       10.56       14.40     88.13 o 
  -7  10   6      111.62      100.58     97.44 o 
  -6  10   6        0.18      -41.14     74.92 o 
  -5  10   6       24.63      -15.37     66.80 o 
  -4  10   6      869.45      805.09    153.85 o 
  -3  10   6       77.56      147.35     82.39 o 
  -2  10   6       21.56       17.54     80.77 o 
   0  10   6      907.18     1313.59    148.18 o 
   1  10   6      139.30      200.78    100.44 o 
  -7  11   6      204.24      170.52     99.39 o 
  -6  11   6      169.10      272.84    115.31 o 
  -5  11   6        5.65       29.56     77.20 o 
  -4  11   6       92.80      112.06     93.65 o 
  -6  12   6      184.06      200.19    115.09 o 
  -5  12   6       55.86      158.40     87.26 o 
   2 -17   7       42.62      -39.95     99.72 o 
   3 -17   7       64.24      209.07    101.34 o 
  -1 -16   7       79.12       -0.54    122.89 o 
   0 -16   7      259.23      255.19    132.20 o 
   1 -16   7      200.58      388.80     98.74 o 
   2 -16   7     1099.23     1246.72    177.56 o 
   3 -16   7       96.60      126.89     89.43 o 
   4 -16   7      284.91      317.99    123.43 o 
   5 -16   7      483.19      751.93    176.48 o 
  -2 -15   7      300.53       57.06    109.13 o 
  -1 -15   7       18.23      105.78     98.63 o 
   0 -15   7      251.31      354.91    140.32 o 
   1 -15   7      184.74      219.41     73.64 o 
   2 -15   7       41.92       67.76     60.70 o 
   3 -15   7      537.09      344.94    117.15 o 
   4 -15   7      324.78      368.55    120.29 o 
   5 -15   7     1149.30     1119.72    174.31 o 
   6 -15   7      221.32      149.09    105.02 o 
  -3 -14   7      102.79      -77.74     77.74 o 
  -1 -14   7      123.50      100.91    101.23 o 
   0 -14   7      479.49      624.28    161.00 o 
   1 -14   7      570.18      430.40     90.49 o 
   2 -14   7      937.36     1245.61    123.28 o 
   3 -14   7       15.84       47.50     56.19 o 
   4 -14   7        3.33       49.80     72.86 o 
   5 -14   7       45.98      128.73     78.39 o 
   6 -14   7       73.62       30.96     84.88 o 
   7 -14   7       90.24      250.32    112.82 o 
  -4 -13   7       22.97        7.36     91.05 o 
  -3 -13   7      188.20      -13.75     70.37 o 
  -2 -13   7      306.17      369.31    125.38 o 
  -1 -13   7     1900.71     1916.79    215.02 o 
   0 -13   7      802.44      739.26    156.77 o 
   1 -13   7     3576.57     3652.13    185.60 o 
   2 -13   7     1318.28     1178.95    128.95 o 
   3 -13   7     1612.34     1807.39    128.86 o 
   4 -13   7      806.14      751.93    146.05 o 
   5 -13   7      507.73      638.79    134.36 o 
   6 -13   7      287.56      235.81    103.94 o 
   7 -13   7      203.04        6.06    106.21 o 
  -5 -12   7      300.04      372.77    126.35 o 
  -4 -12   7      307.88      -41.68     67.78 o 
  -3 -12   7       26.97      -25.88     86.07 o 
  -2 -12   7        1.02        2.49     79.14 o 
  -1 -12   7      606.91      634.46    145.19 o 
   0 -12   7      622.05      492.41    127.43 o 
   1 -12   7      747.80     1008.54     98.28 o 
   2 -12   7     1690.25     1843.45    126.23 o 
   3 -12   7      192.91      135.86     54.89 o 
   4 -12   7      693.48      802.21    102.72 o 
   5 -12   7      698.34      801.08    148.76 o 
   6 -12   7     1249.32     1348.49    171.93 o 
   7 -12   7       88.51      137.39     95.49 o 
   8 -12   7      136.32       38.44    107.51 o 
  -6 -11   7       62.62      -79.04     87.05 o 
  -5 -11   7     1059.90     1052.91    195.53 o 
  -4 -11   7      161.94      138.37     80.77 o 
  -3 -11   7     1905.35     2029.82    211.56 o 
  -2 -11   7     1492.37     1231.99    165.43 o 
  -1 -11   7     3341.55     3851.34    261.47 o 
   0 -11   7     1218.12     1391.04    172.26 o 
   1 -11   7      923.27     1022.02    128.35 o 
   2 -11   7      955.53     1134.53     97.13 o 
   3 -11   7      335.67      303.82     65.71 o 
   4 -11   7       49.48       56.33     44.64 o 
   5 -11   7      151.83      244.90     84.23 o 
   6 -11   7        6.56      209.83     81.09 o 
   7 -11   7       51.87       23.82     82.93 o 
   8 -11   7      179.52       95.93    110.22 o 
  -6 -10   7       19.30       47.96     85.32 o 
  -5 -10   7       97.98        1.08     71.89 o 
  -4 -10   7      717.52      929.60    142.59 o 
  -3 -10   7        0.50      -60.63     60.63 o 
  -2 -10   7     1372.09     1506.56    170.85 o 
  -1 -10   7     3853.68     4052.83    258.65 o 
   0 -10   7     4975.06     4752.35    274.35 o 
   1 -10   7     2728.17     2601.73    138.63 o 
   2 -10   7     4058.99     3885.26    160.30 o 
   3 -10   7     1171.89     1015.89     87.73 o 
   4 -10   7     2582.38     2620.00    136.94 o 
   5 -10   7     1252.02     1374.43    111.22 o 
   6 -10   7      360.53      415.54    112.27 o 
   7 -10   7      457.41      609.88    131.65 o 
   8 -10   7       12.93      -19.70     82.61 o 
  -7  -9   7      714.46      678.30    174.85 o 
  -6  -9   7       16.86       63.77     79.58 o 
  -5  -9   7      188.43      196.07     86.29 o 
  -4  -9   7      589.54      287.45     94.63 o 
  -3  -9   7     1943.83     2150.54    187.95 o 
  -2  -9   7      897.73      718.58    136.42 o 
  -1  -9   7       79.87       64.53     62.47 o 
   0  -9   7      165.71      149.95     71.89 o 
   1  -9   7      375.06      335.28     60.95 o 
   2  -9   7     2293.08     2046.28    250.26 o 
   3  -9   7     2667.54     2894.47    144.97 o 
   4  -9   7       35.09       56.43     65.02 o 
   5  -9   7     1548.33     1652.18    116.00 o 
   6  -9   7      954.30      935.66    136.74 o 
   7  -9   7      922.94     1189.22    169.22 o 
   8  -9   7       82.79      178.43    104.48 o 
  -7  -8   7        0.43      -73.08     73.08 o 
  -6  -8   7      589.96      349.92    109.68 o 
  -5  -8   7     1398.12     1204.60    156.23 o 
  -4  -8   7     3790.05     4122.01    257.57 o 
  -3  -8   7      422.86      374.94     94.84 o 
  -2  -8   7     2505.94     2310.57    186.55 o 
  -1  -8   7     3723.65     3792.66    229.75 o 
   0  -8   7     5853.45     6072.26    282.15 o 
   1  -8   7      202.20      215.30     52.40 o 
   2  -8   7      230.30      200.21     48.70 o 
   3  -8   7       41.13       42.74     38.50 o 
   4  -8   7      251.94      272.55     61.44 o 
   5  -8   7       55.46       73.34     46.64 o 
   6  -8   7      552.29      714.80    103.23 o 
   7  -8   7        0.24       48.94     71.78 o 
   8  -8   7      107.13       58.57    116.71 o 
  -8  -7   7       27.79      -15.78     83.80 o 
  -7  -7   7       59.13       -2.59     55.03 o 
  -6  -7   7        0.87      -41.78     41.78 o 
  -5  -7   7      304.94      445.74     98.74 o 
  -4  -7   7       97.66       88.67     61.50 o 
  -3  -7   7     1756.46     1737.28    159.80 o 
  -2  -7   7     1650.41     1558.96    150.71 o 
  -1  -7   7     6494.10     6830.79    296.22 o 
   0  -7   7     5844.58     6455.75    278.25 o 
   1  -7   7    10445.85    10274.81    216.59 o 
   2  -7   7     2965.21     2888.48     95.05 o 
   3  -7   7     3569.42     3605.45    156.83 o 
   4  -7   7     2342.92     2246.52    118.50 o 
   5  -7   7      859.72      982.65     94.02 o 
   6  -7   7      551.24      588.85     91.98 o 
   7  -7   7        2.58        3.36     81.53 o 
   8  -7   7       51.77        1.62     94.52 o 
  -8  -6   7      238.35       55.12     97.55 o 
  -7  -6   7     1052.81      874.70    108.14 o 
  -6  -6   7     1703.02     1846.85    127.28 o 
  -5  -6   7        1.77       24.71     34.88 o 
  -4  -6   7       52.04       53.94     31.93 o 
  -3  -6   7      921.24      875.89    117.90 o 
  -2  -6   7      725.79      503.45    104.15 o 
  -1  -6   7       56.20       49.91     48.50 o 
   0  -6   7     2126.84     1851.14     90.40 o 
   1  -6   7     1377.29     1313.62     77.28 o 
   2  -6   7     1503.63     1453.51     83.61 o 
   3  -6   7     2698.07     2815.84    120.55 o 
   4  -6   7     3007.23     2963.94    213.61 o 
   5  -6   7      527.07      601.84     84.49 o 
   6  -6   7      999.25      911.84    106.06 o 
   7  -6   7     1071.54     1214.43    125.82 o 
   8  -6   7      294.12      428.64    137.28 o 
  -8  -5   7      150.82      151.74     70.77 o 
  -7  -5   7     2074.16     2254.28    357.56 o 
  -6  -5   7       65.72       45.57     45.28 o 
  -5  -5   7     1200.62     1181.14     79.44 o 
  -4  -5   7     4251.48     4222.20    128.49 o 
  -3  -5   7    11389.81    11436.00    256.21 o 
  -2  -5   7       43.41       61.56     32.23 o 
  -1  -5   7     5232.50     5486.96    168.74 o 
   0  -5   7     5524.16     5471.24    134.33 o 
   1  -5   7     4686.92     4578.82    124.40 o 
   2  -5   7        5.00       20.54     25.68 o 
   3  -5   7       40.84       42.31     31.31 o 
   4  -5   7        2.25       -4.60     37.16 o 
   5  -5   7       23.15      -10.03     46.89 o 
   6  -5   7      187.99      119.05     61.77 o 
   7  -5   7      466.91      519.56     97.83 o 
   8  -5   7       32.41      -17.21    101.88 o 
  -9  -4   7       30.28      -90.84     90.84 o 
  -8  -4   7        0.00        1.81     59.42 o 
  -7  -4   7        3.73       46.75     50.87 o 
  -6  -4   7       17.26      102.58     47.17 o 
  -5  -4   7     1109.89     1018.81     71.33 o 
  -4  -4   7     3398.26     3555.82    112.82 o 
  -3  -4   7      477.02      430.66     43.27 o 
  -2  -4   7     2181.07     1938.34    102.59 o 
  -1  -4   7    10459.91    10786.27    228.11 o 
   0  -4   7    13071.83    12665.47    157.30 o 
   1  -4   7     3672.08     3698.13    103.63 o 
   2  -4   7     2480.46     2406.78    136.96 o 
   3  -4   7     6070.54     6425.04    174.75 o 
   4  -4   7     2110.33     2336.68    200.08 o 
   5  -4   7      574.26      449.83     78.98 o 
   6  -4   7       32.84       43.31     54.15 o 
   7  -4   7      401.54      502.96     95.93 o 
   8  -4   7        2.78       -6.75     72.54 o 
  -9  -3   7      740.74      850.34    180.16 o 
  -8  -3   7        3.08       -9.09     74.71 o 
  -7  -3   7      488.25      428.86     79.61 o 
  -6  -3   7      849.42      816.04     85.03 o 
  -5  -3   7     1918.50     1963.93     90.72 o 
  -4  -3   7      145.00      138.97     32.97 o 
  -3  -3   7      169.55      162.94     34.25 o 
  -2  -3   7        0.16       -9.57     23.48 o 
  -1  -3   7       11.52        9.72     22.97 o 
   0  -3   7     2143.95     2195.14    101.58 o 
   1  -3   7     2675.31     2485.95     70.51 o 
   2  -3   7     2474.63     2267.25     93.26 o 
   3  -3   7      608.90      515.73     66.74 o 
   4  -3   7     3093.06     3181.23    260.06 o 
   5  -3   7     1180.34     1350.71    190.34 o 
   6  -3   7      919.62     1096.48    117.32 o 
   7  -3   7      180.06      144.88     75.78 o 
  -9  -2   7       13.00      -52.40     76.22 o 
  -8  -2   7      129.00      255.08    102.21 o 
  -7  -2   7     1089.39      995.58     80.76 o 
  -6  -2   7     4464.37     4837.99    348.72 o 
  -5  -2   7      584.42      523.43     54.70 o 
  -4  -2   7     1368.23     1352.03     68.02 o 
  -3  -2   7     7787.25     7524.08    136.29 o 
  -2  -2   7     6768.52     6653.83    109.97 o 
  -1  -2   7      363.22      361.59     64.91 o 
   0  -2   7      390.79      291.01     46.32 o 
   1  -2   7     6227.75     6259.45    109.38 o 
   2  -2   7     1532.70     1486.46     66.26 o 
   3  -2   7      144.19      161.59     47.53 o 
   4  -2   7      818.84      892.86     90.28 o 
   5  -2   7        0.02       22.27     43.38 o 
   6  -2   7       63.50       36.63    121.91 o 
   7  -2   7      274.66      306.62     88.43 o 
  -9  -1   7       84.04      193.91    104.37 o 
  -8  -1   7        0.63      -54.13     54.13 o 
  -7  -1   7       95.77       87.85     54.30 o 
  -6  -1   7        6.77        1.18     31.40 o 
  -5  -1   7      208.04      199.60     35.45 o 
  -4  -1   7     3039.65     2844.36     79.93 o 
  -3  -1   7     8659.47     8870.89    147.55 o 
  -2  -1   7     1243.66     1181.81     45.51 o 
  -1  -1   7     2379.43     2084.50     95.47 o 
   0  -1   7     8325.41     7980.14    184.48 o 
   1  -1   7     5507.20     5316.33    106.01 o 
   2  -1   7     2796.14     2724.90     87.92 o 
   3  -1   7      476.79      430.57     65.45 o 
   4  -1   7     3426.43     3425.74    154.05 o 
   5  -1   7      990.73      982.54    104.61 o 
   6  -1   7        0.28       18.45     57.29 o 
   7  -1   7       53.87      -96.79     96.79 o 
 -10   0   7       82.01      122.34    123.43 o 
  -9   0   7        6.66      -31.29     86.29 o 
  -8   0   7     1147.32     1193.88    154.72 o 
  -7   0   7      201.88      291.46     61.67 o 
  -6   0   7      306.91      271.88     46.15 o 
  -5   0   7      235.46      276.93     40.24 o 
  -4   0   7        6.93       23.01     20.64 o 
  -3   0   7      605.54      563.49     61.92 o 
  -2   0   7     1154.97     1146.55     46.26 o 
  -1   0   7      593.39      461.51     50.73 o 
   0   0   7      934.88      889.37     66.61 o 
   1   0   7      963.65      965.03     81.53 o 
   2   0   7     1042.65     1006.28     62.61 o 
   3   0   7     3584.07     3440.43    146.25 o 
   4   0   7      713.63      793.75    100.92 o 
   5   0   7      822.39      964.80    105.72 o 
   6   0   7      335.69      225.74    102.21 o 
   7   0   7      531.73      607.82    189.25 o 
 -10   1   7      308.43      419.43    141.40 o 
  -9   1   7      195.75      436.00    127.00 o 
  -8   1   7       18.81       82.59     85.05 o 
  -7   1   7      628.82      667.77     87.21 o 
  -6   1   7     1276.78     1147.61    145.19 o 
  -5   1   7     4714.77     5013.93    122.90 o 
  -4   1   7     2350.81     2250.45     78.57 o 
  -3   1   7       47.43       77.19     21.26 o 
  -2   1   7     1159.35     1019.56     47.37 o 
  -1   1   7     2506.01     2520.59    107.66 o 
   0   1   7     1296.36     1216.83     78.55 o 
   1   1   7       19.41       36.28     24.72 o 
   2   1   7     1445.23     1567.45     91.72 o 
   3   1   7       15.11       -5.37     40.99 o 
   4   1   7     2279.55     2118.26    205.22 o 
   5   1   7      373.41      489.34     92.40 o 
   6   1   7       41.00      -18.08     73.95 o 
 -10   2   7       15.43       62.25    107.94 o 
  -9   2   7       38.30      -45.26     75.46 o 
  -8   2   7       21.71       32.89     47.33 o 
  -7   2   7      116.35       81.66     47.42 o 
  -6   2   7     1037.05     1039.58     87.12 o 
  -5   2   7      110.07       77.91     35.60 o 
  -4   2   7     1394.27     1317.12     94.68 o 
  -3   2   7     6411.61     6670.35    125.64 o 
  -2   2   7     5231.14     5391.47    110.72 o 
  -1   2   7     1521.10     1390.09     61.17 o 
   0   2   7     1425.02     1262.04     82.77 o 
   1   2   7     4356.48     4522.49    151.19 o 
   2   2   7     4022.15     4150.05    240.79 o 
   3   2   7     2092.70     1789.47    171.39 o 
   4   2   7      191.20       95.93     94.95 o 
   6   2   7      229.30      -82.93     82.93 o 
 -10   3   7        2.60      -87.91     87.91 o 
  -9   3   7      410.64      547.95    136.85 o 
  -8   3   7        1.17       59.84     47.85 o 
  -7   3   7      169.79      232.90     60.93 o 
  -6   3   7      191.50      180.46     50.01 o 
  -5   3   7      733.97      613.06     67.06 o 
  -4   3   7       18.56       -2.71     20.65 o 
  -3   3   7       81.80       90.39     25.28 o 
  -2   3   7        3.83       29.70     20.89 o 
  -1   3   7        6.08       25.54     20.56 o 
   0   3   7     1776.87     1709.17     98.16 o 
   1   3   7      851.32      914.89     76.06 o 
   2   3   7     1485.41     1413.88    147.68 o 
   3   3   7      277.73      410.01    106.97 o 
   4   3   7     1529.97     1785.89    206.14 o 
 -10   4   7       36.38      -32.37    104.80 o 
  -9   4   7      227.06      289.68     84.46 o 
  -8   4   7     1189.07     1250.47    110.04 o 
  -7   4   7       88.51       66.47     50.40 o 
  -6   4   7      588.21      673.77     85.34 o 
  -5   4   7     1928.08     1886.58    109.09 o 
  -4   4   7     2030.67     1996.89    106.64 o 
  -3   4   7     1088.93     1025.64     59.83 o 
  -2   4   7      951.68     1066.74     61.92 o 
  -1   4   7      793.35      735.06     57.69 o 
   0   4   7      394.91      320.19     52.75 o 
   1   4   7      211.61      196.72     50.04 o 
   2   4   7      239.80      159.16     73.51 o 
   3   4   7       89.73      208.63     82.61 o 
   4   4   7        0.12       21.98     76.33 o 
   5   4   7      141.40       30.32     81.74 o 
 -10   5   7      104.39      145.08    122.34 o 
  -9   5   7      256.75      246.93    133.33 o 
  -8   5   7      118.03       55.81     76.22 o 
  -7   5   7       17.44       75.96     42.27 o 
  -6   5   7      730.01      834.82    132.68 o 
  -5   5   7      846.74      738.31     82.11 o 
  -4   5   7      264.88      262.82     56.86 o 
  -3   5   7      462.92      464.48     50.90 o 
  -2   5   7     3719.45     3797.27    117.75 o 
  -1   5   7     3429.28     3468.47    214.58 o 
   0   5   7     1131.68     1096.76     86.92 o 
   1   5   7      273.88      180.48     74.16 o 
   2   5   7     2358.01     2485.53    216.54 o 
   3   5   7      719.65      759.94    154.28 o 
   4   5   7      126.26      319.83    117.69 o 
  -9   6   7       17.37      -49.99     55.46 o 
  -8   6   7      310.26      438.00     83.62 o 
  -7   6   7       84.41      106.41     67.78 o 
  -6   6   7       62.07       45.52     43.72 o 
  -5   6   7      653.64      659.84     81.37 o 
  -4   6   7      233.84      282.19     59.10 o 
  -3   6   7      231.45      129.47     45.86 o 
  -2   6   7       33.02        8.80     30.48 o 
  -1   6   7       83.72       90.45     42.63 o 
   0   6   7        4.30       14.83     40.65 o 
   1   6   7     1017.95     1001.70    141.51 o 
   2   6   7      460.50      453.65    120.94 o 
   3   6   7      195.82      172.15    110.11 o 
   4   6   7       44.86      227.15    104.59 o 
  -9   7   7       49.43       84.78     64.40 o 
  -8   7   7      262.20      336.58     78.69 o 
  -7   7   7      471.58      684.56     99.62 o 
  -6   7   7       84.52       49.75     46.51 o 
  -5   7   7      874.39      890.38     98.70 o 
  -4   7   7     1525.92     1517.31    108.58 o 
  -3   7   7      947.72     1043.58     97.84 o 
  -2   7   7      248.27      192.28     56.99 o 
  -1   7   7      238.62      239.35     59.66 o 
   0   7   7      150.50      103.18     75.36 o 
   1   7   7      204.12      147.25     85.75 o 
   2   7   7       69.57       15.81     67.45 o 
   3   7   7        5.62      -32.70     86.18 o 
  -9   8   7        7.62      -20.46     61.88 o 
  -8   8   7      253.59      280.69     92.19 o 
  -7   8   7       84.73      115.70     60.16 o 
  -6   8   7      114.07       87.95     56.00 o 
  -5   8   7      387.17      448.42     81.34 o 
  -4   8   7      955.73      926.86    137.66 o 
  -3   8   7      152.41       31.61     66.91 o 
  -2   8   7      198.70      300.12    100.15 o 
  -1   8   7     1245.46     1425.80    116.08 o 
   0   8   7      548.17      861.71    132.95 o 
   1   8   7        3.35       58.03     79.58 o 
   2   8   7       99.91       12.56     98.96 o 
  -8   9   7      153.47      232.52     80.04 o 
  -7   9   7      137.06      199.12     68.11 o 
  -6   9   7        9.02      -46.29     46.29 o 
  -3   9   7      142.59      208.31    105.35 o 
  -2   9   7      254.23      318.74    110.87 o 
  -1   9   7      247.03      331.63     96.14 o 
   0   9   7       74.88      174.31     91.81 o 
   1   9   7        4.69      -26.42     76.65 o 
  -7  10   7      119.98      118.88     95.28 o 
  -3  10   7      193.37      179.29    106.32 o 
  -2  10   7      220.83      300.23    121.04 o 
  -3  11   7      309.89      383.92    144.97 o 
  -2  11   7       57.42      248.48    115.85 o 
   2 -17   8      157.52      211.99    119.75 o 
  -1 -16   8      871.24     1150.57    237.00 o 
   0 -16   8       67.69      -56.08    125.81 o 
   1 -16   8      425.78      303.03    154.45 o 
   2 -16   8       11.75      -62.28     62.28 o 
   3 -16   8       34.79      107.73     85.10 o 
   4 -16   8       20.39      151.90     82.83 o 
   5 -16   8        1.13      -57.92     83.69 o 
  -1 -15   8        3.12      -50.99     93.11 o 
   0 -15   8     1127.65     1291.97    200.95 o 
   1 -15   8      284.63      323.81     89.08 o 
   2 -15   8      908.56     1422.11    134.55 o 
   3 -15   8      431.81      389.33    118.88 o 
   4 -15   8      339.39      530.73    132.30 o 
   5 -15   8       82.84      349.92    109.57 o 
   6 -15   8      310.34      607.71    153.63 o 
  -3 -14   8       20.28      137.18    100.26 o 
  -2 -14   8        3.14      -67.45     67.45 o 
  -1 -14   8       31.15      162.51    114.12 o 
   0 -14   8      167.74      211.23    122.78 o 
   1 -14   8     1295.78     1524.66    134.93 o 
   2 -14   8      111.09      -23.30     52.80 o 
   3 -14   8      291.56      513.64    121.32 o 
   4 -14   8      668.51      800.32    154.72 o 
   5 -14   8     1141.21     1301.39    165.76 o 
   6 -14   8       72.54      -53.48     77.95 o 
  -3 -13   8      109.61      -58.79     71.46 o 
  -2 -13   8     1110.29      907.94    183.95 o 
  -1 -13   8      219.54      424.41    137.83 o 
   0 -13   8      348.11      605.44    144.00 o 
   1 -13   8      381.75      391.89    143.62 o 
   2 -13   8       42.27       54.17     49.25 o 
   3 -13   8        1.12       19.52     50.95 o 
   4 -13   8      165.05      171.28     81.63 o 
   5 -13   8       13.69      114.87     82.50 o 
   6 -13   8       56.17      -82.28     82.28 o 
   7 -13   8      151.65      196.40    115.85 o 
  -5 -12   8      345.25      463.61    153.31 o 
  -4 -12   8        4.90       56.52     75.25 o 
  -3 -12   8      816.03      994.23    190.77 o 
  -2 -12   8      746.14      697.90    156.12 o 
  -1 -12   8     3367.74     3816.15    282.47 o 
   0 -12   8       12.95      -62.04     63.12 o 
   1 -12   8     1084.72     1330.75    110.83 o 
   2 -12   8     1246.78     1346.25    111.69 o 
   3 -12   8     2348.78     2634.63    175.72 o 
   4 -12   8      839.17      962.50    123.37 o 
   5 -12   8      531.10      259.30    102.42 o 
   6 -12   8      283.60      268.51     98.52 o 
   7 -12   8       33.18       71.35     86.51 o 
  -6 -11   8       44.23      -85.75     85.75 o 
  -5 -11   8      141.59      190.01     94.09 o 
  -4 -11   8      519.85      553.15    130.57 o 
  -3 -11   8        4.83      -12.02     72.86 o 
  -2 -11   8      197.91      182.32     92.89 o 
  -1 -11   8       28.80      -54.03     73.73 o 
   0 -11   8      662.26      511.79    131.22 o 
   1 -11   8      313.11      350.14     69.82 o 
   2 -11   8     3079.32     3220.65    156.26 o 
   3 -11   8       13.10      -36.39     36.39 o 
   4 -11   8     1015.21     1014.08    100.41 o 
   5 -11   8     1603.82     1740.08    130.25 o 
   6 -11   8     1381.06     1426.01    173.99 o 
   7 -11   8      125.13      135.55     97.66 o 
  -6 -10   8      114.07      -27.07     76.98 o 
  -5 -10   8     1573.50     2008.39    209.39 o 
  -4 -10   8      186.39      186.01     80.88 o 
  -3 -10   8      422.68      521.10    129.16 o 
  -2 -10   8      118.19      267.64    104.48 o 
  -1 -10   8     1730.76     1909.21    193.15 o 
   0 -10   8       87.97       44.28     71.02 o 
   1 -10   8      173.04      126.35     52.01 o 
   2 -10   8      753.35      718.47     88.78 o 
   3 -10   8       35.54      123.13     52.94 o 
   4 -10   8      273.05      248.11     60.36 o 
   5 -10   8      524.94      663.18    147.46 o 
   6 -10   8        0.18       -5.63     68.86 o 
   7 -10   8      132.53       78.28    112.60 o 
   8 -10   8      290.96      463.07    139.13 o 
  -7  -9   8        0.15      175.83    107.84 o 
  -6  -9   8      101.20      200.30    102.53 o 
  -5  -9   8        2.76      211.12     81.31 o 
  -4  -9   8     2412.59     2786.62    231.48 o 
  -3  -9   8     1224.95     1130.98    148.44 o 
  -2  -9   8     2326.21     2467.34    213.61 o 
  -1  -9   8      880.06      890.29    139.23 o 
   0  -9   8     7071.49     7795.14    345.92 o 
   1  -9   8      826.81      789.21     86.70 o 
   2  -9   8     3895.32     3971.84    158.29 o 
   3  -9   8     6534.65     6867.97    210.70 o 
   4  -9   8      755.43      706.67    168.30 o 
   5  -9   8      556.59      588.77     87.20 o 
   6  -9   8      155.81      384.22     92.84 o 
   7  -9   8      113.23       99.28     98.96 o 
   8  -9   8        6.88      142.37    111.95 o 
  -7  -8   8      647.21      583.03    139.45 o 
  -6  -8   8        7.44      -66.48     66.48 o 
  -5  -8   8       76.93        1.41     68.21 o 
  -4  -8   8      953.19      973.99    146.38 o 
  -3  -8   8       75.65       16.89     57.49 o 
  -2  -8   8      479.99      387.60    102.86 o 
  -1  -8   8     1432.18     1297.60    151.36 o 
   0  -8   8        9.82      -45.04     45.04 o 
   1  -8   8      340.96      357.04     61.11 o 
   2  -8   8      894.21      778.16    114.06 o 
   3  -8   8     5898.95     5948.34    188.44 o 
   4  -8   8      758.75      743.06     88.76 o 
   5  -8   8      894.66      913.60     97.91 o 
   6  -8   8     1047.15     1386.98    123.82 o 
   7  -8   8      855.84      851.53    169.22 o 
   8  -8   8      106.88      308.67    124.73 o 
  -8  -7   8      784.60     1058.79    296.93 o 
  -7  -7   8        0.00      -13.77     55.23 o 
  -6  -7   8      569.66      631.45     96.77 o 
  -5  -7   8      851.00      898.31    134.04 o 
  -4  -7   8     4062.08     4157.09    260.17 o 
  -3  -7   8       71.15      152.98     71.67 o 
  -2  -7   8     1924.40     1752.01    165.33 o 
  -1  -7   8     2856.38     2675.43    197.16 o 
   0  -7   8     3691.52     3443.49    130.87 o 
   1  -7   8      120.28      119.97     41.20 o 
   2  -7   8       28.99       63.24     34.56 o 
   3  -7   8      593.57      591.38     74.14 o 
   4  -7   8        7.47      -30.25     39.88 o 
   5  -7   8      328.06      431.96     80.05 o 
   6  -7   8      642.88      766.71    127.22 o 
   7  -7   8       23.53      -67.93     68.48 o 
  -8  -6   8        0.22       50.28     66.64 o 
  -7  -6   8       22.21       94.98    121.32 o 
  -6  -6   8       72.12      152.85     55.50 o 
  -5  -6   8     1022.95     1143.11     99.38 o 
  -4  -6   8      140.96      195.75     75.14 o 
  -3  -6   8     1791.23     1788.71    168.03 o 
  -2  -6   8     3159.86     3143.15    210.91 o 
  -1  -6   8     7219.07     6709.10    290.38 o 
   0  -6   8     2212.54     2253.34     99.39 o 
   1  -6   8     3500.73     3346.64    133.60 o 
   2  -6   8     4705.22     4552.73    152.39 o 
   3  -6   8     3073.68     3090.91    132.39 o 
   4  -6   8      639.97      611.28     85.31 o 
   5  -6   8       24.54       73.65     49.50 o 
   6  -6   8      805.34      829.32    137.12 o 
   7  -6   8       38.34      -12.20     70.65 o 
  -8  -5   8      191.27      215.76     77.65 o 
  -7  -5   8      472.49      498.47     87.37 o 
  -6  -5   8      917.04     1070.50     85.45 o 
  -5  -5   8       11.48       53.45     33.35 o 
  -4  -5   8       44.17       46.42     40.38 o 
  -3  -5   8      861.66      763.28     80.04 o 
  -2  -5   8       52.01       80.97     36.98 o 
  -1  -5   8      656.56      733.80     70.51 o 
   0  -5   8     3828.29     3899.60    126.73 o 
   1  -5   8      104.10       62.16     28.85 o 
   2  -5   8     1165.26     1058.37     72.06 o 
   3  -5   8     1785.13     1766.43    104.31 o 
   4  -5   8     3337.26     3329.91    149.52 o 
   5  -5   8      576.96      601.09     89.24 o 
   6  -5   8      663.99      873.33    113.25 o 
   7  -5   8      471.89      405.14    140.53 o 
  -9  -4   8       56.78       79.47    112.71 o 
  -8  -4   8      160.27       41.47     95.93 o 
  -7  -4   8     1613.34     1802.47    220.06 o 
  -6  -4   8       27.83       -2.56     51.64 o 
  -5  -4   8     1474.33     1536.84     86.08 o 
  -4  -4   8     2819.81     2886.65    105.22 o 
  -3  -4   8     7227.27     7461.70    153.86 o 
  -2  -4   8      163.98      220.39     48.77 o 
  -1  -4   8      886.82      838.69     92.35 o 
   0  -4   8     3551.87     3200.58    131.70 o 
   1  -4   8     3399.26     3274.58     86.38 o 
   2  -4   8      487.31      543.63     58.19 o 
   3  -4   8     1500.76     1450.42     94.63 o 
   4  -4   8      602.98      539.38     80.79 o 
   5  -4   8        9.24       30.44     49.12 o 
   6  -4   8      377.52      472.05    131.98 o 
   7  -4   8      508.13      825.55    187.09 o 
  -9  -3   8       14.59       44.50     97.23 o 
  -8  -3   8        0.22       35.19     75.90 o 
  -7  -3   8       13.39        2.35     48.25 o 
  -6  -3   8       66.44      157.25     46.18 o 
  -5  -3   8       11.51        4.53     27.03 o 
  -4  -3   8     4417.14     4309.81    121.52 o 
  -3  -3   8      608.92      644.25     48.50 o 
  -2  -3   8     3331.77     3135.99    202.73 o 
  -1  -3   8     5254.46     5513.71    167.58 o 
   0  -3   8     8340.46     8255.07    206.96 o 
   1  -3   8      258.80      245.41     30.36 o 
   2  -3   8     2570.78     2831.15    143.84 o 
   3  -3   8     2370.96     2249.43    114.80 o 
   4  -3   8     1527.86     1459.85    119.53 o 
   5  -3   8       12.52       60.32     48.01 o 
   6  -3   8       88.11       94.09     98.52 o 
   7  -3   8      235.95      250.86    127.76 o 
  -9  -2   8      395.10      449.75    138.15 o 
  -8  -2   8      166.58      294.49    106.97 o 
  -7  -2   8      358.05      424.60     75.86 o 
  -6  -2   8       46.81       49.82     34.98 o 
  -5  -2   8     1504.02     1444.70    138.37 o 
  -4  -2   8       11.38      -13.99     23.99 o 
  -3  -2   8       13.44       40.45     20.67 o 
  -2  -2   8       55.49       40.72     29.16 o 
  -1  -2   8      434.92      449.47     60.13 o 
   0  -2   8     2151.87     2148.54    104.61 o 
   1  -2   8     1179.44     1034.97     51.35 o 
   2  -2   8      500.70      502.87     87.24 o 
   3  -2   8     2197.48     2160.14    155.42 o 
   4  -2   8      746.76      671.28     85.54 o 
   5  -2   8      504.94      470.97    135.23 o 
   6  -2   8     1150.86     1491.73    206.58 o 
   7  -2   8      106.05      144.32    127.97 o 
  -9  -1   8       19.92      143.46    106.21 o 
  -8  -1   8      359.13      377.10    107.94 o 
  -7  -1   8      576.86      522.93     80.96 o 
  -6  -1   8     3404.34     3545.32    122.24 o 
  -5  -1   8      300.99      370.17     48.76 o 
  -4  -1   8     2851.01     2933.94     94.43 o 
  -3  -1   8     2470.78     2356.55     75.26 o 
  -2  -1   8     7343.59     7135.60    185.79 o 
  -1  -1   8      178.77      168.70     40.07 o 
   0  -1   8       86.53      100.67     35.17 o 
   1  -1   8      357.16      396.83     59.42 o 
   2  -1   8      213.31      191.75     35.91 o 
   3  -1   8      556.45      442.06    114.01 o 
   4  -1   8      775.07      761.13    150.39 o 
   5  -1   8       48.26      -16.57     84.34 o 
   6  -1   8        1.41       84.99     85.21 o 
 -10   0   8      193.48      209.93    130.90 o 
  -9   0   8       41.44       62.69     93.44 o 
  -8   0   8       29.37       96.83     56.71 o 
  -7   0   8      159.07      252.77     61.26 o 
  -6   0   8      172.98      168.49     49.91 o 
  -5   0   8     1257.64     1196.70     66.40 o 
  -4   0   8      807.88      774.76     52.10 o 
  -3   0   8     4695.28     4563.69    232.18 o 
  -2   0   8     1088.76     1054.19     75.47 o 
  -1   0   8     2479.40     2306.50    108.85 o 
   0   0   8     3411.15     3153.19    128.16 o 
   1   0   8     6655.47     6548.99    184.94 o 
   2   0   8      171.83      179.46     46.43 o 
   3   0   8      415.33      368.33    109.46 o 
   4   0   8     1555.95     1512.19    181.46 o 
   5   0   8      341.93      255.84    119.10 o 
   6   0   8       42.68      -68.43     84.02 o 
 -10   1   8      217.61      260.93    142.91 o 
  -9   1   8       92.26      118.34     99.50 o 
  -8   1   8      712.72      807.81     95.96 o 
  -7   1   8       92.01       86.71     44.55 o 
  -6   1   8     2009.38     2087.12    244.25 o 
  -5   1   8       27.04       12.75     31.29 o 
  -4   1   8     1254.75     1205.41     63.26 o 
  -3   1   8        0.36        8.76     20.51 o 
  -2   1   8      109.34       82.24     34.33 o 
  -1   1   8      692.53      627.67     66.02 o 
   0   1   8      629.79      591.54    111.79 o 
   1   1   8      872.03      824.10    163.81 o 
   2   1   8      181.21      360.54     82.61 o 
   3   1   8      643.52      567.11    119.75 o 
   4   1   8      325.69      339.96    115.74 o 
   5   1   8      316.90       72.11     87.81 o 
   6   1   8        1.59       78.06     99.28 o 
 -10   2   8      112.84      184.49    118.88 o 
  -9   2   8      483.41      360.32    125.48 o 
  -8   2   8       83.67       12.38     48.61 o 
  -7   2   8      677.54      605.01     85.55 o 
  -6   2   8     1214.76     1197.95     93.41 o 
  -5   2   8     2726.07     3024.64    356.53 o 
  -4   2   8      272.76      296.43     38.63 o 
  -3   2   8      917.46      884.45     53.39 o 
  -2   2   8     1265.91     1276.36    116.44 o 
  -1   2   8     1525.91     1602.22    139.40 o 
   0   2   8        7.21       27.62     44.44 o 
   1   2   8        5.94       18.17     29.38 o 
   2   2   8        6.93       97.77     52.94 o 
   3   2   8       11.68      -57.06     57.92 o 
   4   2   8        0.72      -67.67     67.67 o 
   5   2   8       84.21      -87.81     87.81 o 
 -10   3   8       16.75      -66.37    105.67 o 
  -9   3   8       73.44      -10.08     57.80 o 
  -8   3   8      386.38      420.09     77.50 o 
  -7   3   8      665.95      741.82     90.63 o 
  -6   3   8     1158.66     1150.98    290.65 o 
  -5   3   8       19.20       -4.27     30.83 o 
  -4   3   8     1077.59     1112.38     63.86 o 
  -3   3   8     1845.80     1962.35    106.32 o 
  -2   3   8     3389.30     3485.17    140.88 o 
  -1   3   8      428.41      412.49    113.57 o 
   0   3   8      627.95      669.05    176.64 o 
   1   3   8     2914.23     2804.00    181.51 o 
   2   3   8     1436.28     1408.69    158.29 o 
   3   3   8      141.70      402.65    106.10 o 
   4   3   8       26.34       26.96     78.39 o 
   5   3   8      308.39      -77.41     77.41 o 
  -9   4   8      240.16      355.96     82.10 o 
  -8   4   8       90.57      179.47     63.92 o 
  -7   4   8      838.84      999.22     96.48 o 
  -6   4   8      130.97       59.92     38.03 o 
  -5   4   8      237.74      184.02     51.14 o 
  -4   4   8       56.85       42.22     55.33 o 
  -3   4   8       91.22       44.18     41.68 o 
  -2   4   8      194.94      197.51     49.44 o 
  -1   4   8        3.71       46.94     36.25 o 
   0   4   8      500.08      527.43     99.12 o 
   1   4   8      739.91      780.73    117.90 o 
   2   4   8       26.18       68.32     65.61 o 
   3   4   8       56.03      116.61     82.83 o 
   4   4   8      617.68      833.67    168.03 o 
  -9   5   8      268.33      481.39     95.45 o 
  -8   5   8      502.80      450.04    114.71 o 
  -7   5   8        7.15      -28.38     40.71 o 
  -6   5   8      704.70      761.71     92.97 o 
  -5   5   8      656.92      570.32     80.93 o 
  -4   5   8     1570.47     2034.37    186.11 o 
  -3   5   8       87.36       99.04     40.86 o 
  -2   5   8       89.68       50.93     47.59 o 
  -1   5   8      275.23      292.75     58.26 o 
   0   5   8      534.32      647.19    104.91 o 
   1   5   8        4.93       91.27     61.50 o 
   2   5   8       17.91      -57.17     57.17 o 
   3   5   8       21.55       87.37     72.11 o 
   4   5   8       93.17       63.88     98.42 o 
  -9   6   8       23.54       35.67     63.43 o 
  -8   6   8        2.96      -51.35     51.35 o 
  -7   6   8        0.03       62.03     49.18 o 
  -6   6   8      932.07      892.14    142.59 o 
  -5   6   8     1579.35     1414.10    170.42 o 
  -4   6   8       20.86       20.14     58.25 o 
  -3   6   8      231.35      225.31     86.18 o 
  -2   6   8     1870.45     1943.28    120.69 o 
  -1   6   8     1593.80     1687.02    119.68 o 
   0   6   8      172.43      232.89     93.54 o 
   1   6   8       56.00       68.43     85.21 o 
   2   6   8      678.15      735.90    160.24 o 
   3   6   8      413.29      506.70    140.10 o 
  -9   7   8       73.16      232.67    111.95 o 
  -8   7   8      301.45      545.78    135.01 o 
  -7   7   8        0.77       75.68     68.32 o 
  -6   7   8        0.07       -2.60     61.39 o 
  -5   7   8        1.06      -48.40     68.64 o 
  -4   7   8      134.22       82.93     84.67 o 
  -3   7   8      292.40      229.21     95.38 o 
  -2   7   8      201.39      271.21     98.52 o 
  -1   7   8       16.17       24.33     46.12 o 
   0   7   8       38.82       43.42     72.65 o 
   1   7   8      999.30      862.25    163.16 o 
   2   7   8      417.42      368.01    127.87 o 
  -8   8   8      144.71       66.80     86.07 o 
  -7   8   8      586.86      698.23    156.88 o 
  -6   8   8      213.00      -63.99     63.99 o 
  -5   8   8      299.18      314.52    110.33 o 
  -4   8   8      392.24      453.86    123.21 o 
  -3   8   8      555.80      592.12    145.19 o 
  -2   8   8       94.25      162.08     87.91 o 
  -1   8   8      133.99      -70.16     70.16 o 
   0   8   8      119.32      296.12    102.86 o 
   1   8   8       12.43       58.36     96.79 o 
  -8   9   8       16.67      163.27    111.19 o 
  -7   9   8       10.86       36.27     90.95 o 
  -6   9   8       23.54      -54.24     63.55 o 
  -5   9   8      342.38      -21.65     60.52 o 
  -4   9   8      517.84      306.18    121.15 o 
  -3   9   8      153.04      207.55    111.19 o 
  -2   9   8      102.08      116.82     96.03 o 
   0   9   8      570.92      707.10    158.83 o 
  -6  10   8       41.65        4.22     80.12 o 
  -5  10   8        0.17      -54.24     72.00 o 
  -4  10   8       26.41       31.94    103.18 o 
  -3  10   8       13.13      -64.42     82.39 o 
  -2  10   8      500.52      768.49    168.36 o 
  -1 -16   9       11.70       81.85    144.76 o 
   0 -16   9      368.22      418.17    108.53 o 
   1 -16   9       39.08      149.11     75.97 o 
   2 -16   9      323.22      327.60     90.61 o 
   3 -16   9      340.47      476.38    140.10 o 
   4 -16   9     1653.90     2084.82    225.09 o 
  -2 -15   9      107.47       -4.55    101.23 o 
   0 -15   9       79.90       92.14     69.14 o 
   1 -15   9      258.24      301.99     88.48 o 
   2 -15   9      106.95       13.85     62.58 o 
   3 -15   9       29.74       28.31     93.33 o 
   4 -15   9       28.62       73.30     81.63 o 
   5 -15   9       41.64      -69.73     93.76 o 
  -3 -14   9       87.25      -80.77     86.07 o 
  -1 -14   9        5.40       25.12     87.81 o 
   0 -14   9     1097.87     1435.32    206.47 o 
   1 -14   9      616.06      614.80    105.78 o 
   2 -14   9     3495.71     3963.05    199.86 o 
   3 -14   9        7.04      -55.51     55.51 o 
   4 -14   9      822.23      845.36    163.05 o 
   5 -14   9      101.29      355.88    110.54 o 
   6 -14   9       83.33      191.53    106.10 o 
  -4 -13   9        9.59      122.99     98.09 o 
  -3 -13   9       28.67      -66.48     72.32 o 
  -2 -13   9       63.59      -38.54     88.46 o 
  -1 -13   9       39.03       22.30     94.52 o 
   0 -13   9      580.87      401.79    137.93 o 
   1 -13   9     1407.21     1887.26    137.02 o 
   2 -13   9       36.74       62.54     55.19 o 
   3 -13   9     1143.77     1478.71    119.99 o 
   4 -13   9      522.92      930.63    238.79 o 
   5 -13   9     1612.74     1731.33    195.43 o 
   6 -13   9       90.47      122.13     97.12 o 
  -5 -12   9        8.95        2.60     91.16 o 
  -4 -12   9      876.79     1203.73    179.18 o 
  -3 -12   9       60.54       91.92    101.12 o 
  -2 -12   9     1942.57     2100.74    226.07 o 
  -1 -12   9        1.06       73.30     84.99 o 
   0 -12   9      625.03      628.07    149.52 o 
   1 -12   9       21.39       58.58     47.50 o 
   2 -12   9      470.45      552.78     88.68 o 
   3 -12   9      183.76      167.75     70.21 o 
   4 -12   9      354.77      304.20    189.90 o 
   5 -12   9       49.02       46.56     79.14 o 
   6 -12   9      265.82      567.11    142.81 o 
   7 -12   9      222.80      334.12    135.55 o 
  -6 -11   9       17.97      186.44    116.39 o 
  -5 -11   9      446.88      453.86    143.67 o 
  -4 -11   9        2.25       88.67     78.71 o 
  -3 -11   9      978.82     1210.55    181.24 o 
  -2 -11   9      244.94      130.46     93.11 o 
  -1 -11   9     4330.12     4546.64    303.04 o 
   0 -11   9      480.07      436.86    128.08 o 
   1 -11   9     3541.09     4114.33    241.06 o 
   2 -11   9      940.90     1010.57    126.24 o 
   3 -11   9     1974.60     2191.18    135.51 o 
   4 -11   9       93.58       93.34     57.22 o 
   5 -11   9      150.64      153.48     65.78 o 
   6 -11   9      211.24      172.69    106.00 o 
   7 -11   9        0.38       29.77     97.12 o 
  -6 -10   9      238.56      408.28    139.78 o 
  -5 -10   9      162.65      136.31     94.30 o 
  -4 -10   9      831.35      739.80    152.23 o 
  -3 -10   9      252.05      324.70    105.35 o 
  -2 -10   9      576.91      760.26    156.77 o 
  -1 -10   9       25.41      -56.95     62.47 o 
   0 -10   9       75.97       87.44     53.42 o 
   1 -10   9      988.51      903.68    140.26 o 
   2 -10   9     3402.76     3527.55    160.41 o 
   3 -10   9        1.06       -9.55     47.49 o 
   4 -10   9     1379.61     1345.26    111.94 o 
   5 -10   9      525.12      544.15     91.87 o 
   6 -10   9     1069.11     1338.96    163.49 o 
  -7  -9   9      106.91      151.04    116.50 o 
  -6  -9   9      128.94      188.71    106.97 o 
  -5  -9   9     1505.25     1982.51    205.93 o 
  -4  -9   9      170.67      107.40     81.20 o 
  -3  -9   9     1863.28     1886.04    196.07 o 
  -2  -9   9      743.79      555.09    138.48 o 
  -1  -9   9     3207.39     3399.10    247.94 o 
   0  -9   9      210.70      154.14     52.59 o 
   1  -9   9       27.47       98.51     53.21 o 
   2  -9   9        1.35       56.18     43.05 o 
   3  -9   9       53.39      124.39     55.25 o 
   4  -9   9      200.43      240.09     66.04 o 
   5  -9   9      905.87     1093.29    106.75 o 
   6  -9   9       73.22      122.27     69.79 o 
  -7  -8   9       13.02      147.57    108.81 o 
  -6  -8   9      171.93       41.58     86.62 o 
  -5  -8   9       82.62       16.67     75.79 o 
  -4  -8   9     1135.47     1260.68    157.10 o 
  -3  -8   9      246.12      237.76     90.08 o 
  -2  -8   9     5044.60     5132.81    289.94 o 
  -1  -8   9      338.60      559.10    126.02 o 
   0  -8   9     3091.52     3359.80    140.37 o 
   1  -8   9     1972.30     1846.45    106.94 o 
   2  -8   9     3235.64     3464.53    144.83 o 
   3  -8   9       43.53       90.80     49.41 o 
   4  -8   9      397.43      414.63     78.68 o 
   5  -8   9      567.32      536.97     90.64 o 
   6  -8   9       69.57      125.81    114.12 o 
  -8  -7   9      110.14      132.38     91.33 o 
  -7  -7   9      811.70      762.13    114.71 o 
  -6  -7   9       10.40       80.48     69.83 o 
  -5  -7   9        8.49      -58.57     58.57 o 
  -4  -7   9      384.13      396.70    109.78 o 
  -3  -7   9       80.93      141.07     65.07 o 
  -2  -7   9      711.00      624.39    123.64 o 
  -1  -7   9     2660.87     2824.84    208.53 o 
   0  -7   9        5.93       12.19     34.23 o 
   1  -7   9     2010.43     1991.10    103.98 o 
   2  -7   9     1067.71      979.56     81.68 o 
   3  -7   9     4426.26     4499.83    169.66 o 
   4  -7   9      406.75      442.93     79.40 o 
   5  -7   9     1489.35     1368.63    179.51 o 
   6  -7   9      439.97      468.05    139.99 o 
   7  -7   9      546.70      572.53    163.70 o 
  -8  -6   9      326.56      531.74    109.51 o 
  -7  -6   9       71.08       38.79     69.44 o 
  -6  -6   9      895.32     1051.60    137.39 o 
  -5  -6   9      361.53      369.78     58.46 o 
  -4  -6   9     5565.26     5909.55    214.81 o 
  -3  -6   9       97.81       73.86     48.30 o 
  -2  -6   9      249.49      166.11     48.46 o 
  -1  -6   9      774.99      822.30    116.39 o 
   0  -6   9     4103.28     3765.36    155.69 o 
   1  -6   9      664.91      619.39     64.15 o 
   2  -6   9      363.37      400.16    109.57 o 
   3  -6   9      283.04      256.95     59.44 o 
   4  -6   9        2.07       11.80     71.02 o 
   5  -6   9     1095.95     1132.28    163.92 o 
   6  -6   9      870.98      871.89    176.37 o 
   7  -6   9       34.23       92.79    123.53 o 
  -8  -5   9        1.87      -56.88     62.38 o 
  -7  -5   9      141.96      107.96     61.88 o 
  -6  -5   9       30.23       49.31     37.71 o 
  -5  -5   9     1505.04     1747.08     95.42 o 
  -4  -5   9      216.79      218.77     43.14 o 
  -3  -5   9     3745.70     3747.49    257.90 o 
  -2  -5   9     2769.85     2638.65    161.92 o 
  -1  -5   9     7536.03     7614.58    140.46 o 
   0  -5   9       44.87       34.19     22.80 o 
   1  -5   9     2346.71     2466.58    185.79 o 
   2  -5   9     2639.11     2451.42    193.37 o 
   3  -5   9     3407.76     2915.79    214.59 o 
   4  -5   9      128.62       83.04     82.61 o 
   5  -5   9        3.07      -19.38     73.30 o 
   6  -5   9      105.89      208.85    113.03 o 
   7  -5   9       36.95        8.88     97.01 o 
  -9  -4   9        1.54       54.78    109.89 o 
  -8  -4   9       99.34      125.81     97.66 o 
  -7  -4   9       38.57       32.84     44.72 o 
  -6  -4   9      437.54      480.15     92.81 o 
  -5  -4   9       50.45       37.09     31.24 o 
  -4  -4   9       27.83       24.68     28.02 o 
  -3  -4   9       92.95      106.91     49.21 o 
  -2  -4   9      137.00      103.61     44.20 o 
  -1  -4   9      714.41      776.76     75.57 o 
   0  -4   9     1820.44     1610.38    101.43 o 
   1  -4   9      811.58      750.68     87.21 o 
   2  -4   9     3267.10     3368.03    220.54 o 
   3  -4   9     1068.35     1087.56    145.41 o 
   4  -4   9     2365.93     2035.45    200.41 o 
   5  -4   9      945.81      858.68    172.47 o 
   6  -4   9      705.20      692.38    167.06 o 
   7  -4   9      125.73      335.96    158.61 o 
  -9  -3   9      169.01       29.67     92.79 o 
  -8  -3   9       72.46      113.68     97.44 o 
  -7  -3   9     2028.36     2412.86    153.68 o 
  -6  -3   9       88.25       25.40     38.56 o 
  -5  -3   9     1070.72     1208.60     78.37 o 
  -4  -3   9     1695.65     1777.25     81.59 o 
  -3  -3   9     6722.14     6931.59    205.04 o 
  -2  -3   9        9.71        8.02     28.40 o 
  -1  -3   9      244.82      226.70     48.10 o 
   0  -3   9     2214.71     1992.32    173.55 o 
   1  -3   9      420.72      259.25     53.49 o 
   2  -3   9      261.60      189.80     80.66 o 
   3  -3   9      221.50      213.83     87.26 o 
   4  -3   9        4.30       -9.42     71.89 o 
   5  -3   9       45.45      -48.94     94.19 o 
   6  -3   9      258.67      265.26    130.36 o 
  -9  -2   9        1.77       26.09     86.51 o 
  -8  -2   9      225.92      308.89    113.03 o 
  -7  -2   9       48.67       59.94     48.22 o 
  -6  -2   9      706.47      652.11     65.42 o 
  -5  -2   9      263.89      282.49     47.63 o 
  -4  -2   9     1496.94     1527.89     73.56 o 
  -3  -2   9      517.62      493.43     69.92 o 
  -2  -2   9     3516.03     3769.33    146.88 o 
  -1  -2   9     1974.51     1995.79    108.83 o 
   0  -2   9    10495.17    11190.10    575.67 o 
   1  -2   9      487.66      460.00     66.81 o 
   2  -2   9     1009.46     1104.10     92.54 o 
   3  -2   9     1439.61     1313.08    162.62 o 
   4  -2   9     1349.03     1512.52    181.89 o 
   5  -2   9        0.31       63.23    100.69 o 
   6  -2   9        8.89       39.19     94.30 o 
  -9  -1   9      326.50      493.92    144.00 o 
  -8  -1   9        3.06      -18.81     52.27 o 
  -7  -1   9      202.40      371.99     72.51 o 
  -6  -1   9      279.15      387.41     70.72 o 
  -5  -1   9      308.99      349.11     50.59 o 
  -4  -1   9      143.44      113.56     39.95 o 
  -3  -1   9       56.13       86.50     36.93 o 
  -2  -1   9       14.43        7.41     31.89 o 
  -1  -1   9      864.11      771.89     73.83 o 
   0  -1   9      393.55      438.81     66.26 o 
   1  -1   9     1372.00     1430.55    130.41 o 
   2  -1   9     1463.05     1341.56     96.06 o 
   3  -1   9     1649.47     1746.38    181.89 o 
   4  -1   9      256.00      319.39    123.97 o 
   5  -1   9      537.72       61.93     97.01 o 
   6  -1   9       35.54       84.12     97.55 o 
  -9   0   9        2.12       75.25     90.40 o 
  -8   0   9       96.18      238.26     82.99 o 
  -7   0   9      559.08      547.03     87.59 o 
  -6   0   9     1288.71     1363.92    101.12 o 
  -5   0   9      171.14      210.76     40.07 o 
  -4   0   9     1139.44     1175.56     87.28 o 
  -3   0   9     2326.90     2324.32    118.31 o 
  -2   0   9     2265.33     2365.78    117.66 o 
  -1   0   9        5.94      -19.70     25.68 o 
   0   0   9       13.92       38.45     30.66 o 
   1   0   9       80.17       67.40     37.06 o 
   2   0   9       11.89       69.18     50.02 o 
   3   0   9        6.56        4.11     69.51 o 
   4   0   9      387.62      567.11    148.54 o 
   5   0   9      109.56      -29.12     79.25 o 
  -9   1   9        6.81      -81.96     81.96 o 
  -8   1   9       77.04       23.59     51.24 o 
  -7   1   9     1028.69     1091.54    102.46 o 
  -6   1   9      402.53      359.83     63.91 o 
  -5   1   9       21.32       14.29     46.45 o 
  -4   1   9      767.65      827.12     77.03 o 
  -3   1   9     8223.95     8835.06    222.82 o 
  -2   1   9      589.97      545.11     75.15 o 
  -1   1   9     2788.48     2639.72    127.84 o 
   0   1   9     2626.59     2516.29    201.11 o 
   1   1   9     3536.42     3616.15    151.79 o 
   2   1   9        5.45      -46.45     46.45 o 
   3   1   9      467.18      484.18    117.47 o 
   4   1   9      415.84      -18.51     84.12 o 
   5   1   9      137.66       89.75     96.47 o 
  -9   2   9      134.01      209.55     75.14 o 
  -8   2   9      258.24      248.15     67.84 o 
  -7   2   9       83.25       66.17     96.74 o 
  -6   2   9       13.08       42.98     59.66 o 
  -5   2   9       12.09       48.50     63.01 o 
  -4   2   9      133.52      162.24     69.02 o 
  -3   2   9        4.85      -12.40     33.46 o 
  -2   2   9       50.94       17.40     47.10 o 
  -1   2   9      569.59      577.47     77.77 o 
   0   2   9     1519.67     1557.90    103.76 o 
   1   2   9      180.93      177.43     54.84 o 
   2   2   9      246.88      281.28     86.83 o 
   3   2   9      300.61      360.54    108.27 o 
   4   2   9     1213.15     1051.18    164.79 o 
   5   2   9       11.02        1.52     90.62 o 
  -9   3   9      482.26      689.89    154.28 o 
  -8   3   9       29.47       44.72     76.00 o 
  -7   3   9       44.59        4.44     78.49 o 
  -6   3   9      871.23      849.15    132.95 o 
  -5   3   9     2215.70     2794.42    213.40 o 
  -4   3   9       25.77       44.39     59.66 o 
  -3   3   9      866.28      849.87     83.01 o 
  -2   3   9      480.00      386.90     68.60 o 
  -1   3   9      921.32      979.94     87.42 o 
   0   3   9       35.39       17.98     38.80 o 
   1   3   9       50.36      -52.51     52.51 o 
   2   3   9       28.71       30.75     56.19 o 
   3   3   9       30.53       87.70     76.00 o 
   4   3   9      109.65      200.73    106.21 o 
  -9   4   9       47.69      -85.64     85.64 o 
  -8   4   9       59.70      -76.11     76.11 o 
  -7   4   9      283.15      280.52    106.54 o 
  -6   4   9      873.20      913.90    141.40 o 
  -5   4   9        4.36       51.86     62.47 o 
  -4   4   9      102.17       95.06     65.39 o 
  -3   4   9     2297.73     2037.59    200.24 o 
  -2   4   9     4604.77     4754.71    199.43 o 
  -1   4   9      200.94      254.36     56.53 o 
   0   4   9      331.91      361.54     72.80 o 
   1   4   9      819.74      871.89    137.18 o 
   2   4   9      973.38     1280.39    164.35 o 
   3   4   9        2.42        0.65     74.38 o 
  -9   5   9      287.45      341.59    135.44 o 
  -8   5   9       16.19       35.19     83.91 o 
  -7   5   9       32.47       92.46     76.87 o 
  -6   5   9       54.82        6.17     66.80 o 
  -5   5   9      404.19      414.02    114.87 o 
  -4   5   9      204.51      191.20     85.10 o 
  -3   5   9       47.24        6.06     56.30 o 
  -2   5   9       34.29        3.43     39.39 o 
  -1   5   9       64.95      100.44     51.12 o 
   0   5   9      752.50      783.65    147.03 o 
   1   5   9      770.34      815.48    156.99 o 
   2   5   9       46.36      -73.95     73.95 o 
   3   5   9        6.00       72.00     99.82 o 
  -9   6   9       65.00      152.12    109.24 o 
  -8   6   9      316.59      495.44    127.54 o 
  -7   6   9       35.62       70.59     71.35 o 
  -6   6   9      192.25      194.78     99.39 o 
  -5   6   9      455.68      196.72     95.38 o 
  -4   6   9      980.09     1037.11    160.35 o 
  -3   6   9       23.92       52.62     67.34 o 
  -2   6   9      153.61      229.41     61.78 o 
  -1   6   9       43.46       99.16     55.78 o 
   0   6   9       76.71      274.89     99.17 o 
   1   6   9       11.85       86.94     85.86 o 
   2   6   9       11.42      114.22     95.60 o 
  -8   7   9        0.60       66.91     87.48 o 
  -7   7   9        0.19      -59.76     70.59 o 
  -6   7   9      270.00       57.71     75.57 o 
  -5   7   9      346.92      554.44    137.93 o 
  -4   7   9        3.50       98.42     73.73 o 
  -3   7   9      123.23       70.27     80.01 o 
  -2   7   9      713.92      692.49    150.17 o 
  -1   7   9      649.28      622.65    105.43 o 
   0   7   9       34.14       12.88     81.31 o 
   1   7   9        9.47      178.64    100.04 o 
  -8   8   9      194.14      155.15    122.99 o 
  -7   8   9       12.99       61.17     85.32 o 
  -6   8   9       14.14        9.53     64.31 o 
  -5   8   9        5.49       35.95     64.64 o 
  -4   8   9       80.20      143.78     91.70 o 
  -3   8   9      300.06      352.52    127.00 o 
  -2   8   9      152.63       58.14     86.72 o 
   0   8   9        5.42      -22.84     93.98 o 
  -7   9   9       95.34      212.53    114.01 o 
  -6   9   9      137.39       64.42     75.36 o 
  -5   9   9      234.97      -12.67     74.60 o 
  -4   9   9        4.80       48.18     94.74 o 
  -3   9   9        0.62      -52.19     75.68 o 
  -2   9   9      126.50       74.38     96.90 o 
   0 -16  10       38.44       85.43     71.88 o 
   1 -16  10     1228.46     1563.02    178.81 o 
   2 -16  10        1.14       56.85     70.41 o 
   3 -16  10      302.80      406.98    128.84 o 
   4 -16  10      431.64      379.48    132.41 o 
  -2 -15  10        4.86        6.93     99.28 o 
  -1 -15  10      155.60       36.81    101.34 o 
   0 -15  10      431.76      545.12    108.17 o 
   1 -15  10        5.16      -40.60     66.07 o 
   2 -15  10      392.47      493.60    138.37 o 
   3 -15  10      257.34      329.76    116.88 o 
   4 -15  10     1096.36     1617.86    194.67 o 
   5 -15  10      150.55      174.85    101.99 o 
  -2 -14  10        1.29      -77.41     77.41 o 
  -1 -14  10      272.86      347.76    135.99 o 
   0 -14  10       33.69       10.46     59.00 o 
   1 -14  10      285.21      336.47     80.01 o 
   2 -14  10      132.58      174.71     71.67 o 
   3 -14  10        1.40      -80.88     80.88 o 
   4 -14  10       46.63       81.85     88.46 o 
   5 -14  10      138.01      170.31    100.37 o 
  -4 -13  10      206.71      167.28    104.48 o 
  -3 -13  10       10.16       44.93     81.31 o 
  -1 -13  10       13.68      123.53    106.54 o 
   0 -13  10     2193.56     2848.32    269.10 o 
   1 -13  10      439.37      381.75     83.19 o 
   2 -13  10     1515.40     1708.18    136.92 o 
   3 -13  10      139.44       73.75     64.80 o 
   4 -13  10      300.80      357.63    146.27 o 
  -5 -12  10       43.52      -90.95     90.95 o 
  -4 -12  10       20.20      -37.46     81.85 o 
  -3 -12  10      111.26       28.69     97.55 o 
  -2 -12  10      197.86      364.32    126.35 o 
  -1 -12  10        0.69      -77.30     79.25 o 
   0 -12  10       26.63      106.00     54.57 o 
   1 -12  10     2126.55     2304.33    273.60 o 
   2 -12  10        0.55       -9.09     70.10 o 
   3 -12  10      877.46      868.68    102.46 o 
   4 -12  10      438.66      518.61     95.17 o 
   5 -12  10     1686.23     1693.87    219.03 o 
  -6 -11  10      740.22      832.15    182.43 o 
  -5 -11  10       86.59      -25.44     81.85 o 
  -4 -11  10      555.18      600.57    146.60 o 
  -3 -11  10      211.34      195.86    105.35 o 
  -2 -11  10     2186.59     2297.03    233.32 o 
  -1 -11  10       10.73       48.18     85.32 o 
   0 -11  10      180.65      134.30     83.04 o 
   1 -11  10      221.13      254.91     66.84 o 
   2 -11  10       64.88       50.63     45.16 o 
   3 -11  10       81.61      194.61     77.57 o 
   4 -11  10      197.70      356.20    119.85 o 
   5 -11  10       30.70       55.65    106.64 o 
  -6 -10  10        9.35       -4.22     93.00 o 
  -5 -10  10      610.74      759.94    160.45 o 
  -4 -10  10        6.37      -61.28     61.82 o 
  -3 -10  10     2830.29     3063.58    256.16 o 
  -2 -10  10       53.11       57.38     90.30 o 
  -1 -10  10     3206.85     3940.77    281.50 o 
   0 -10  10      678.87      515.44     85.30 o 
   1 -10  10     4147.45     4305.85    281.07 o 
   2 -10  10      112.45       90.37     55.55 o 
   3 -10  10     1780.63     1879.66    196.51 o 
   4 -10  10      250.19      231.26    108.16 o 
   5 -10  10      501.71      472.27    147.25 o 
   6 -10  10       88.54     -112.27    112.27 o 
  -7  -9  10       40.88      185.14    120.72 o 
  -6  -9  10        2.54       84.56     98.09 o 
  -5  -9  10      162.30      109.68     97.55 o 
  -4  -9  10      436.11      338.99    110.54 o 
  -3  -9  10        5.85       -9.85     62.04 o 
  -2  -9  10      850.85      810.83    154.07 o 
  -1  -9  10       73.36       80.88     78.71 o 
   0  -9  10     1189.62     1187.69    102.59 o 
   1  -9  10      549.37      527.78     77.26 o 
   2  -9  10     3177.42     3223.70    240.25 o 
   3  -9  10        4.38      -52.51     63.99 o 
   4  -9  10     1747.10     1891.35    201.38 o 
   5  -9  10      412.29      345.81    126.46 o 
   6  -9  10     1255.48     1644.39    221.08 o 
  -7  -8  10      438.86      652.21    173.12 o 
  -6  -8  10       54.47       -0.22     74.81 o 
  -5  -8  10     2574.74     2827.12    251.40 o 
  -4  -8  10      253.71      220.11     96.58 o 
  -3  -8  10     1345.73     1578.23    180.27 o 
  -2  -8  10      689.11     1012.64    141.40 o 
  -1  -8  10     4418.76     4643.43    286.05 o 
   0  -8  10      239.02      209.45     55.00 o 
   1  -8  10        1.61       24.90     66.69 o 
   2  -8  10       31.19       17.86     66.15 o 
   3  -8  10      197.80      138.91     84.67 o 
   4  -8  10      316.54      262.12    105.89 o 
   5  -8  10      732.38      922.23    177.34 o 
   6  -8  10       12.74        3.68    104.80 o 
   7  -8  10       28.46       -7.58    110.00 o 
  -8  -7  10      123.08      219.06     96.09 o 
  -7  -7  10        3.45      -63.63     63.63 o 
  -6  -7  10      474.61      277.93    119.53 o 
  -5  -7  10      103.48      124.73     76.33 o 
  -4  -7  10     2068.99     2126.40    206.58 o 
  -3  -7  10      268.97      213.72     95.93 o 
  -2  -7  10     5559.36     6196.44    315.50 o 
  -1  -7  10      160.76      106.54     63.99 o 
   0  -7  10     3356.39     3163.18    223.47 o 
   1  -7  10     1417.22     1392.01    161.32 o 
   2  -7  10     3492.94     3376.47    240.47 o 
   3  -7  10       68.28       75.90     79.69 o 
   4  -7  10      348.16      423.33    125.59 o 
   5  -7  10      345.06      351.87    126.02 o 
   6  -7  10      107.01       -2.06    108.81 o 
   7  -7  10        4.87       -3.46    131.98 o 
  -8  -6  10      105.93      277.54     86.93 o 
  -7  -6  10      360.61      277.32    126.95 o 
  -6  -6  10       41.45       14.40     43.02 o 
  -5  -6  10       37.28       64.17     55.15 o 
  -4  -6  10       13.79       95.19     64.26 o 
  -3  -6  10       29.58       20.46     49.32 o 
  -2  -6  10        6.39      -31.09     37.06 o 
  -1  -6  10     2350.96     2588.59    139.96 o 
   0  -6  10      129.69      111.84     71.57 o 
   1  -6  10     2840.85     2798.10    209.93 o 
   2  -6  10      411.67      323.94    102.75 o 
   3  -6  10     2646.92     2859.81    229.96 o 
   4  -6  10      115.18      259.09    105.35 o 
   5  -6  10      932.90     1048.26    194.13 o 
   6  -6  10      473.28      481.90    151.47 o 
  -8  -5  10     1109.37     1240.44    185.14 o 
  -7  -5  10        1.02       -5.55     47.78 o 
  -6  -5  10     1019.69     1102.19     90.27 o 
  -5  -5  10      304.61      365.14     54.69 o 
  -4  -5  10     3496.20     4050.87    179.67 o 
  -3  -5  10      204.27      179.43     52.70 o 
  -2  -5  10     1147.97     1105.21     97.14 o 
  -1  -5  10     1153.00     1003.78     91.11 o 
   0  -5  10     1053.11      951.23     87.78 o 
   1  -5  10      328.28      330.54     97.98 o 
   2  -5  10      389.89      302.18    100.47 o 
   3  -5  10        0.76       34.65     71.89 o 
   4  -5  10        1.21       28.26     73.08 o 
   5  -5  10       76.75        4.66    108.81 o 
   6  -5  10      633.64      624.93    177.02 o 
  -9  -4  10       15.23       88.56    121.15 o 
  -8  -4  10       11.82      -30.21     92.46 o 
  -7  -4  10       52.07      104.84     52.53 o 
  -6  -4  10      278.05      355.20     77.80 o 
  -5  -4  10     1798.00     1962.89    187.98 o 
  -4  -4  10       37.52      -43.72     43.72 o 
  -3  -4  10     3176.91     3171.92    150.05 o 
  -2  -4  10       31.95        4.21     36.69 o 
  -1  -4  10     5339.99     5460.10    206.31 o 
   0  -4  10      185.97      145.28     43.41 o 
   1  -4  10     2210.87     2121.29    123.12 o 
   2  -4  10     1028.12      898.09    136.53 o 
   3  -4  10     1153.87      981.13    151.58 o 
   4  -4  10       10.91      119.42     95.93 o 
   5  -4  10        1.15      -78.28     78.28 o 
   6  -4  10      214.77      270.02    137.18 o 
  -9  -3  10       32.69       74.27     95.60 o 
  -8  -3  10       89.96      167.82    108.16 o 
  -7  -3  10       51.45       88.79     76.06 o 
  -6  -3  10      355.44      371.73     59.47 o 
  -5  -3  10       89.21       59.16     48.06 o 
  -4  -3  10      172.81      197.63     58.98 o 
  -3  -3  10       19.76        0.07     36.54 o 
  -2  -3  10     1359.01     1242.04    151.36 o 
  -1  -3  10      491.99      568.99     78.51 o 
   0  -3  10     2807.51     3044.79    142.42 o 
   1  -3  10      629.80      546.49     76.61 o 
   2  -3  10     1966.34     2142.79    127.07 o 
   3  -3  10      460.22      427.66    122.45 o 
   4  -3  10      968.92     1005.38    183.73 o 
   5  -3  10      263.71      194.56    114.98 o 
   6  -3  10      276.61       12.45     93.44 o 
  -9  -2  10       32.16       39.84     96.68 o 
  -8  -2  10      224.37      219.97    131.17 o 
  -7  -2  10     1835.29     2472.97    213.18 o 
  -6  -2  10       38.15       27.82     53.09 o 
  -5  -2  10      862.62      885.57     95.85 o 
  -4  -2  10       19.86       35.26     61.66 o 
  -3  -2  10     1037.14      909.57     90.84 o 
  -2  -2  10       51.96       48.69     43.42 o 
  -1  -2  10      179.44      196.06     50.24 o 
   0  -2  10      144.51      144.19     43.57 o 
   1  -2  10       75.58       78.58     39.66 o 
   2  -2  10      131.70      104.18     44.85 o 
   3  -2  10      605.45      533.01    135.44 o 
   4  -2  10       16.77       -1.41     84.12 o 
   5  -2  10      222.96      -30.64     76.55 o 
   6  -2  10      220.03      -28.37     97.98 o 
  -8  -1  10      220.42      461.44    131.87 o 
  -7  -1  10       82.08       68.10     81.09 o 
  -6  -1  10      277.91      227.80     88.78 o 
  -5  -1  10      977.67     1059.55    149.19 o 
  -4  -1  10     7884.49     8524.10    266.40 o 
  -3  -1  10       13.18      -22.28     35.26 o 
  -2  -1  10     2143.75     2242.73    228.34 o 
  -1  -1  10     1154.29     1111.37    120.50 o 
   0  -1  10     3808.82     3962.55    161.52 o 
   1  -1  10      314.48      351.47     69.56 o 
   2  -1  10      625.23      501.39    109.13 o 
   3  -1  10      689.00      763.51    159.70 o 
   4  -1  10      372.46      439.25    136.53 o 
   5  -1  10        0.06       14.29     93.98 o 
  -8   0  10        1.36      106.64     79.47 o 
  -7   0  10       66.10      139.88     79.36 o 
  -6   0  10       32.21      135.34     70.81 o 
  -5   0  10       73.57       84.81     43.42 o 
  -4   0  10      507.22      480.84    105.29 o 
  -3   0  10       44.66      -24.88     37.44 o 
  -2   0  10      199.80      235.48     61.01 o 
  -1   0  10      836.96     1034.18     87.20 o 
   0   0  10      262.26      252.12     55.40 o 
   1   0  10     1233.35     1391.35    103.69 o 
   2   0  10      760.89      783.22    119.20 o 
   3   0  10      932.38      940.96    142.70 o 
   4   0  10      149.14        9.64     83.04 o 
   5   0  10      206.53       -3.57     92.14 o 
  -9   1  10      116.52      312.14    113.47 o 
  -8   1  10      125.91      279.77    111.63 o 
  -7   1  10      328.47      296.66     96.68 o 
  -6   1  10     3289.63     3379.29    248.48 o 
  -5   1  10       12.04       10.29     51.10 o 
  -4   1  10       19.38       -7.40     37.92 o 
  -3   1  10       18.18       16.02     39.18 o 
  -2   1  10     1002.33      989.49     91.24 o 
  -1   1  10        1.24       -9.51     33.13 o 
   0   1  10        0.44       25.21     36.39 o 
   1   1  10      182.95      215.82     83.69 o 
   2   1  10      225.71      224.01     89.43 o 
   3   1  10      773.10      679.93    152.88 o 
   4   1  10      140.68      -80.23     80.23 o 
  -9   2  10        0.03      -28.15     92.14 o 
  -8   2  10      107.87       17.43     84.45 o 
  -7   2  10      622.33      712.08    144.43 o 
  -6   2  10       12.59      -54.57     54.57 o 
  -5   2  10     1007.15     1130.54    145.19 o 
  -4   2  10     1971.54     1947.07    207.28 o 
  -3   2  10     2946.72     3147.23    148.72 o 
  -2   2  10        0.06        2.37     64.37 o 
  -1   2  10      374.82      521.47     79.30 o 
   0   2  10      948.04      789.32     85.70 o 
   1   2  10     2657.55     2805.68    220.76 o 
   2   2  10      290.25      316.90    103.18 o 
   3   2  10        0.25       36.16     71.57 o 
   4   2  10      253.05      351.12    130.79 o 
  -9   3  10        1.79       42.55    102.96 o 
  -8   3  10       30.86       -9.85     78.93 o 
  -7   3  10       11.99      -66.48     66.48 o 
  -6   3  10      194.12      302.07    100.15 o 
  -5   3  10      102.01      135.34     85.32 o 
  -4   3  10      237.81      346.89    109.13 o 
  -3   3  10       56.48       41.49     43.80 o 
  -2   3  10       74.42      144.25     51.70 o 
  -1   3  10      463.67      415.21     70.74 o 
   0   3  10      916.32      777.19     90.64 o 
   1   3  10       30.17      -27.07     67.78 o 
   2   3  10      322.81      485.04    117.15 o 
   3   3  10      382.18      383.38    123.32 o 
  -9   4  10      158.22      240.25    133.06 o 
  -8   4  10        0.14       35.08     84.02 o 
  -7   4  10      221.75      254.43    109.24 o 
  -6   4  10      152.62        9.42     63.34 o 
  -5   4  10      634.96      846.23    165.54 o 
  -4   4  10       17.12       10.72     72.86 o 
  -3   4  10       26.25       25.77     69.29 o 
  -2   4  10       72.73      153.03     55.35 o 
  -1   4  10      175.02      232.37     59.05 o 
   0   4  10       71.04       77.41     70.59 o 
   1   4  10       76.29      151.25     85.75 o 
   2   4  10       13.04      215.89     89.54 o 
   3   4  10       22.57      -83.15     83.15 o 
  -8   5  10        0.85      -79.69     79.69 o 
  -7   5  10      112.74      369.85    116.06 o 
  -6   5  10      649.14      881.63    166.19 o 
  -5   5  10        1.34       51.86     75.25 o 
  -4   5  10      377.73      353.06    120.07 o 
  -3   5  10      584.50      625.79    142.48 o 
  -2   5  10     1438.58     1444.07    133.39 o 
  -1   5  10        6.56      -27.42    100.53 o 
   0   5  10      166.48      195.64     91.81 o 
   1   5  10      324.90      207.77    116.28 o 
   2   5  10      423.47      443.58    126.46 o 
  -8   6  10        3.32       34.75     96.14 o 
  -7   6  10        1.76      -42.55     70.27 o 
  -6   6  10       48.28       -5.63     66.26 o 
  -5   6  10       26.94      121.91     87.59 o 
  -4   6  10      200.95      119.85     87.81 o 
  -3   6  10      253.64      323.62    115.74 o 
  -2   6  10        2.00       42.12     83.69 o 
  -1   6  10      102.36       95.68    107.24 o 
   0   6  10      232.62      343.00    113.03 o 
   1   6  10      488.15      665.85    146.60 o 
  -7   7  10       14.51      -22.41     82.50 o 
  -6   7  10      573.17       85.10     76.65 o 
  -5   7  10       27.49        7.80     59.22 o 
  -4   7  10       77.89       82.93     82.72 o 
  -3   7  10       18.23       23.82     78.82 o 
  -2   7  10      215.05      249.99    122.99 o 
   0   7  10        0.01      -13.53     93.87 o 
  -6   8  10       32.09       52.84     81.96 o 
  -4   8  10        9.17      -73.51     84.99 o 
  -3   8  10      239.36      278.25    114.01 o 
  -2   8  10      142.43      234.19    116.61 o 
   0 -16  11      124.08      134.82    106.54 o 
   1 -16  11        7.04      123.93     85.08 o 
   2 -16  11        0.19      -44.64     73.09 o 
  -2 -15  11      193.46      -29.77     92.46 o 
   0 -15  11       28.58       10.34     89.11 o 
   1 -15  11     1094.78     1044.50    129.61 o 
   2 -15  11       17.94      -24.33     72.00 o 
   3 -15  11       65.38       95.49    130.90 o 
  -3 -14  11        2.98      -10.61     97.44 o 
  -2 -14  11       17.68       67.02     95.93 o 
  -1 -14  11       21.91      -34.97     83.26 o 
   0 -14  11     1333.20     1636.50    145.41 o 
   1 -14  11      104.69      155.60     72.78 o 
   2 -14  11      818.37     1032.24    196.29 o 
   3 -14  11      129.45      185.14    128.84 o 
   4 -14  11     1344.50     1935.31    244.25 o 
  -4 -13  11        0.03       30.42    110.11 o 
  -2 -13  11       34.43       20.03    100.47 o 
  -1 -13  11      100.94      209.07    125.05 o 
   0 -13  11       32.91       51.55     57.80 o 
   1 -13  11       15.41        3.36     89.75 o 
   2 -13  11       17.60       95.60    103.94 o 
   3 -13  11      354.93      545.13    164.46 o 
   4 -13  11       22.91       76.44    115.63 o 
  -5 -12  11        6.04      113.14    112.49 o 
  -4 -12  11     1123.67     1425.14    206.58 o 
  -3 -12  11       23.45      113.47     97.23 o 
  -2 -12  11     1819.19     1851.07    238.30 o 
  -1 -12  11       17.15       -5.41     83.69 o 
   0 -12  11     1896.33     2386.91    150.02 o 
   1 -12  11       26.39       55.43     87.16 o 
   2 -12  11     1292.10     1359.32    189.58 o 
   3 -12  11      143.27      221.30    116.61 o 
   4 -12  11      290.94      303.59    137.83 o 
   5 -12  11      157.83      446.18    156.02 o 
  -5 -11  11      244.65      421.60    148.44 o 
  -4 -11  11       60.39      -40.28     71.78 o 
  -3 -11  11      427.68      297.09    112.49 o 
  -2 -11  11       48.39       42.87     89.97 o 
  -1 -11  11      368.73      376.99    125.92 o 
   0 -11  11      117.91       50.99     82.72 o 
   1 -11  11     2546.72     2644.79    239.60 o 
   2 -11  11       66.08       10.07     80.01 o 
   3 -11  11     1348.86     1295.87    182.97 o 
   4 -11  11      343.96      465.56    144.21 o 
   5 -11  11     1148.77     1723.42    224.01 o 
  -6 -10  11      971.44     1118.74    224.33 o 
  -5 -10  11        2.18      173.23    104.91 o 
  -4 -10  11      360.23      375.37    121.15 o 
  -3 -10  11       72.99       92.68     80.99 o 
  -2 -10  11     1568.03     1896.98    204.20 o 
  -1 -10  11      133.32      220.65    100.69 o 
   0 -10  11       11.37      118.34     83.15 o 
   1 -10  11      483.74      325.56    110.11 o 
   2 -10  11       15.15       33.78     76.55 o 
   3 -10  11      137.75       68.43     92.35 o 
   4 -10  11     1032.93      770.98    168.47 o 
   5 -10  11       70.58       96.68    115.52 o 
   6 -10  11       81.14      267.97    152.44 o 
  -7  -9  11       55.50       26.20    115.31 o 
  -6  -9  11        0.94        0.87    100.15 o 
  -5  -9  11     1556.62     1616.24    199.43 o 
  -4  -9  11      233.94      189.25    107.73 o 
  -3  -9  11      885.79     1085.50    157.21 o 
  -2  -9  11      102.62      153.53     84.12 o 
  -1  -9  11     2754.97     2944.80    245.77 o 
   0  -9  11      124.43      228.77     97.55 o 
   1  -9  11     3693.97     4200.72    284.75 o 
   2  -9  11      535.33      530.30    138.48 o 
   3  -9  11       70.49      127.32    100.58 o 
   4  -9  11      318.60      421.17    135.66 o 
   5  -9  11      122.80      166.63    126.13 o 
   6  -9  11        1.48      112.27    120.83 o 
  -7  -8  11       31.94       32.05    108.70 o 
  -6  -8  11       71.86      -44.82     83.69 o 
  -5  -8  11      280.23      199.00    103.61 o 
  -4  -8  11       34.61      -10.50     70.16 o 
  -3  -8  11       77.83      238.62     90.62 o 
  -2  -8  11     1222.07      889.43    139.34 o 
  -1  -8  11       70.89       57.27     70.37 o 
   0  -8  11     1073.59     1088.32    152.77 o 
   1  -8  11        3.05      -37.68     61.06 o 
   2  -8  11     5337.20     5967.24    333.68 o 
   3  -8  11      203.61       76.87     91.16 o 
   4  -8  11     1252.45     1358.02    187.31 o 
   5  -8  11      194.93       49.91    119.31 o 
   6  -8  11      563.12      862.25    197.48 o 
  -7  -7  11      273.55       58.68    126.89 o 
  -6  -7  11       39.70      -44.93     90.08 o 
  -5  -7  11     1311.09     1718.77    193.48 o 
  -4  -7  11        9.74       21.62     49.47 o 
  -3  -7  11      776.03      930.09    114.93 o 
  -2  -7  11      187.81      136.85     68.97 o 
  -1  -7  11     1208.05     1010.26    137.07 o 
   0  -7  11      521.44      321.02    104.37 o 
   1  -7  11      286.89      281.07    105.35 o 
   2  -7  11      307.86      374.50    122.45 o 
   3  -7  11        9.67       62.80     82.28 o 
   4  -7  11      261.38      306.18    126.13 o 
   5  -7  11      934.53     1043.06    203.22 o 
   6  -7  11       14.64      -93.76    109.68 o 
  -7  -6  11        8.56      -18.57     69.88 o 
  -6  -6  11      650.11      707.87    111.47 o 
  -5  -6  11       11.17       -9.83     51.98 o 
  -4  -6  11     1270.60     1229.90    116.42 o 
  -3  -6  11      104.15       40.58    102.86 o 
  -2  -6  11     3173.63     3593.29    173.36 o 
  -1  -6  11      274.05      151.79     56.93 o 
   0  -6  11     4302.78     4508.86    267.75 o 
   1  -6  11      377.77      306.73    105.56 o 
   2  -6  11     2019.64     2169.06    207.33 o 
   3  -6  11       21.00       25.66     82.50 o 
   4  -6  11        1.72       35.19     94.95 o 
   5  -6  11      182.44      303.80    138.58 o 
   6  -6  11       13.19     -110.87    110.87 o 
  -7  -5  11      251.04      403.36     90.90 o 
  -6  -5  11       10.79       -9.34     74.71 o 
  -5  -5  11       20.07       93.81     77.95 o 
  -4  -5  11      121.22       53.55     89.86 o 
  -3  -5  11      209.47      287.38     91.92 o 
  -2  -5  11      809.33      729.59     88.98 o 
  -1  -5  11     3139.76     3279.40    162.23 o 
   0  -5  11       59.45       56.31     41.52 o 
   1  -5  11     1689.35     1730.57    182.97 o 
   2  -5  11      347.71      248.69     97.33 o 
   3  -5  11     2406.34     2153.14    215.78 o 
   4  -5  11      186.51      224.77    120.07 o 
   5  -5  11      773.91      394.42    128.41 o 
   6  -5  11       54.03      227.47    146.49 o 
  -7  -4  11       94.19      104.15    103.51 o 
  -6  -4  11      321.94      468.91     84.65 o 
  -5  -4  11      192.15      208.85     64.41 o 
  -4  -4  11     2597.90     2790.23    152.88 o 
  -3  -4  11        0.92       21.12     38.56 o 
  -2  -4  11     1704.92     1605.40    114.69 o 
  -1  -4  11        0.89       -5.81     37.28 o 
   0  -4  11      524.91      558.66     85.72 o 
   1  -4  11      265.75      302.25     67.76 o 
   2  -4  11      427.00      306.73    109.78 o 
   3  -4  11       90.90      106.97     88.56 o 
   4  -4  11      190.48      361.18    137.93 o 
   5  -4  11      126.80      -20.90     74.38 o 
  -8  -3  11       25.93      -54.46    107.08 o 
  -7  -3  11       65.12      139.88    106.32 o 
  -6  -3  11        8.61        7.64     52.03 o 
  -5  -3  11     2668.42     2785.12    152.81 o 
  -4  -3  11        3.02       20.15     61.12 o 
  -3  -3  11     1480.26     1389.31    109.69 o 
  -2  -3  11     1475.37     1402.39    107.77 o 
  -1  -3  11     5080.34     5274.55    197.59 o 
   0  -3  11        0.30       41.04     38.54 o 
   1  -3  11     1282.63     1359.66    109.91 o 
   2  -3  11      309.92      284.61     71.56 o 
   3  -3  11      680.15      622.76    152.12 o 
   4  -3  11       19.44       32.05     93.65 o 
   5  -3  11       18.54      -85.53     85.53 o 
  -8  -2  11       60.26       76.22    108.49 o 
  -7  -2  11       11.14      -79.79     79.79 o 
  -6  -2  11      334.48      261.79     94.84 o 
  -5  -2  11       29.98       40.29     41.75 o 
  -4  -2  11       10.97       -3.64     42.25 o 
  -3  -2  11      156.32      145.70     48.51 o 
  -2  -2  11      407.16      319.92     62.94 o 
  -1  -2  11      708.37      723.40     86.72 o 
   0  -2  11     1142.87     1268.25    103.41 o 
   1  -2  11        8.38       19.65     41.05 o 
   2  -2  11     1454.13     1733.82    176.80 o 
   3  -2  11       81.92       30.10     86.51 o 
   5  -2  11      275.44       40.71     99.28 o 
  -8  -1  11      109.53      255.73    110.76 o 
  -7  -1  11     1208.35     1780.05    197.70 o 
  -6  -1  11      158.04      201.16     80.23 o 
  -5  -1  11      216.04      271.41     69.32 o 
  -4  -1  11      750.30      623.24     87.25 o 
  -3  -1  11     3838.09     3954.25    170.31 o 
  -2  -1  11      212.16      212.74     54.13 o 
  -1  -1  11       50.92       45.92     37.67 o 
   0  -1  11        0.58       36.93     43.52 o 
   1  -1  11        0.66        8.61     40.26 o 
   2  -1  11      358.68      332.06     95.49 o 
   3  -1  11      439.43      475.63    125.92 o 
   4  -1  11        0.02       11.80     77.74 o 
  -9   0  11       28.95       -0.43    110.33 o 
  -8   0  11      243.78      331.19    110.22 o 
  -7   0  11        9.91      -34.86     70.27 o 
  -6   0  11      250.63      282.80     96.90 o 
  -5   0  11      229.62      194.56     78.82 o 
  -4   0  11     2613.77     2628.95    205.49 o 
  -3   0  11        0.05      -24.46     38.26 o 
  -2   0  11     1012.54     1099.90     95.87 o 
  -1   0  11      610.66      647.93     82.25 o 
   0   0  11     3202.16     3153.06    158.53 o 
   1   0  11      141.61      108.42     49.27 o 
   2   0  11       99.08      138.04     77.09 o 
   3   0  11      313.63      353.82    112.82 o 
   4   0  11      201.58       50.89     90.84 o 
  -9   1  11       73.80      175.61    114.33 o 
  -8   1  11        0.49      -37.57     72.86 o 
  -7   1  11      206.59      241.55    100.69 o 
  -6   1  11       97.74       50.67     71.24 o 
  -5   1  11      131.82      159.16     81.74 o 
  -4   1  11       28.07       12.43     44.73 o 
  -3   1  11      142.84      131.63     66.69 o 
  -2   1  11      521.01      554.59     72.37 o 
  -1   1  11     1334.84     1442.15    111.20 o 
   0   1  11       49.47       55.50     65.45 o 
   1   1  11      187.62      204.74     85.21 o 
   2   1  11       95.12      106.86     71.24 o 
   3   1  11      811.52      782.46    153.85 o 
   4   1  11        2.08       37.14     96.68 o 
  -9   2  11        6.84       82.93    102.21 o 
  -8   2  11      220.53      246.85    119.64 o 
  -7   2  11       19.13       -0.22     81.53 o 
  -6   2  11      520.94      565.70    129.49 o 
  -5   2  11      181.19      134.04     90.73 o 
  -4   2  11      289.33      284.64    106.54 o 
  -3   2  11       51.53       84.32     45.26 o 
  -2   2  11      641.73      727.23     84.73 o 
  -1   2  11      521.87      439.32     75.40 o 
   0   2  11      227.12      262.21     66.17 o 
   1   2  11       94.90      170.63     86.40 o 
   2   2  11        6.71       66.48     64.64 o 
   3   2  11      116.60      227.15    110.33 o 
  -8   3  11       77.34      241.87    111.41 o 
  -7   3  11      627.10      722.59    159.70 o 
  -6   3  11        5.88      -12.78     65.83 o 
  -5   3  11      463.48      470.54    134.25 o 
  -4   3  11      459.37      605.87    147.57 o 
  -3   3  11     2102.62     2456.64    139.77 o 
  -2   3  11       11.82       38.19     45.73 o 
  -1   3  11      370.27      426.43    131.44 o 
   0   3  11      583.81      464.15    119.42 o 
   1   3  11      911.42     1215.97    172.58 o 
   2   3  11       23.75        5.41     82.93 o 
  -8   4  11       45.79       96.68    102.10 o 
  -7   4  11        0.07      -53.16     81.09 o 
  -6   4  11       46.84      129.92     84.23 o 
  -5   4  11       93.34       92.46     85.42 o 
  -4   4  11      167.66      251.40    109.03 o 
  -3   4  11       46.36       -3.36     73.41 o 
  -2   4  11       33.22      120.32     89.97 o 
  -1   4  11      230.55      163.32     65.47 o 
   0   4  11      581.88      596.78    136.85 o 
   1   4  11        5.01      116.50     86.18 o 
   2   4  11      149.37       26.20    101.34 o 
  -8   5  11        2.70      133.60    109.57 o 
  -7   5  11      392.56      438.16    154.39 o 
  -6   5  11        0.12      -35.73     66.91 o 
  -5   5  11      217.31      -22.74     78.82 o 
  -4   5  11        1.42       60.63     92.89 o 
  -3   5  11      115.74      193.15    107.62 o 
  -2   5  11       56.54       51.97     86.40 o 
  -1   5  11       29.48       93.80     63.96 o 
   0   5  11       10.94       87.91     81.63 o 
   1   5  11        4.27      -87.26     87.26 o 
  -7   6  11       89.81       30.42     94.84 o 
  -6   6  11      387.09       50.78     84.88 o 
  -5   6  11        0.15      -41.58     74.06 o 
  -4   6  11      193.64       74.81     80.66 o 
  -3   6  11      255.97      313.22    127.97 o 
  -2   6  11      535.50      626.12    163.92 o 
  -1   6  11        8.11      -78.93     78.93 o 
   0   6  11       91.99      171.93    104.70 o 
  -6   7  11        0.11      115.63    102.21 o 
  -5   7  11       17.26      -15.27     82.83 o 
  -4   7  11       92.75      147.90    130.68 o 
  -3   7  11      234.33      303.69    135.01 o 
  -2   7  11        8.34       68.86     96.36 o 
  -1 -15  12       30.83      -91.81     91.81 o 
   0 -15  12      123.42      -54.03     96.90 o 
   1 -15  12       29.71      -56.62    123.97 o 
   2 -15  12       44.58       69.83    127.97 o 
   3 -15  12       35.15      223.90    139.45 o 
  -3 -14  12      512.77       21.11     97.44 o 
  -2 -14  12        7.01       17.11    102.64 o 
   0 -14  12        0.02      -24.79     84.23 o 
   1 -14  12      861.73     1123.72    221.19 o 
   2 -14  12        4.93      -77.52    104.70 o 
   3 -14  12      633.18      834.97    194.56 o 
   4 -14  12        6.83      -69.83    111.30 o 
  -4 -13  12       66.90       -9.42    104.15 o 
  -3 -13  12      163.09      -38.00     85.21 o 
  -2 -13  12       12.69       -3.79     76.98 o 
  -1 -13  12       55.63       10.83     95.60 o 
   0 -13  12     1200.09     1770.30    228.99 o 
   1 -13  12       91.62      174.10    115.85 o 
   2 -13  12      845.93     1046.53    208.74 o 
   3 -13  12       25.78       82.93    114.76 o 
   4 -13  12     1216.06     1701.77    228.77 o 
  -5 -12  12      157.01      256.16    135.23 o 
  -4 -12  12        6.37      -41.25     94.41 o 
  -3 -12  12      700.22      874.70    177.34 o 
  -2 -12  12       81.62       65.39    106.00 o 
  -1 -12  12       17.36      165.54    112.49 o 
   0 -12  12       60.41       19.81     95.49 o 
   1 -12  12      152.47       64.85    102.10 o 
   2 -12  12      209.53      239.06    120.50 o 
   3 -12  12      725.46      750.41    180.05 o 
   4 -12  12       81.35      154.72    125.59 o 
   5 -12  12      328.74      427.66    150.60 o 
  -5 -11  12       53.03       70.59    107.84 o 
  -4 -11  12      254.08      475.08    134.15 o 
  -3 -11  12        8.93       13.21     88.35 o 
  -2 -11  12     1896.26     2243.22    241.33 o 
  -1 -11  12       25.49       40.93     95.93 o 
   0 -11  12     1441.20     1622.73    206.47 o 
   1 -11  12        4.59       85.32     93.98 o 
   2 -11  12      335.64      587.58    157.31 o 
   3 -11  12       24.50      -50.02     97.44 o 
   4 -11  12      306.97      200.19    133.50 o 
   5 -11  12        0.04       36.92    114.33 o 
  -6 -10  12       49.25      126.46    117.26 o 
  -5 -10  12       89.54      -11.48     99.07 o 
  -4 -10  12       11.11      137.72     93.76 o 
  -3 -10  12      617.23      964.35    157.53 o 
  -2 -10  12      224.26       77.85     88.02 o 
  -1 -10  12      522.99      752.47    169.33 o 
   0 -10  12       53.96      128.95     88.24 o 
   1 -10  12     2601.51     2892.51    255.30 o 
   2 -10  12       11.40       24.79     94.95 o 
   3 -10  12     1452.44     1532.98    204.63 o 
   4 -10  12       17.96       52.62    121.26 o 
   5 -10  12      787.06      979.72    205.28 o 
  -6  -9  12      390.30      531.49    167.06 o 
  -5  -9  12      373.47      476.60    131.01 o 
  -4  -9  12      630.66      564.30    141.07 o 
  -3  -9  12        2.10       18.51     76.98 o 
  -2  -9  12      354.71      411.21    116.93 o 
  -1  -9  12      282.16      275.76    117.69 o 
   0  -9  12      230.55      250.86    106.75 o 
   1  -9  12        0.70       69.08     80.66 o 
   2  -9  12      146.22      137.93    106.32 o 
   3  -9  12      199.96      153.42    112.38 o 
   4  -9  12      974.11     1007.44    197.05 o 
   5  -9  12        7.28      135.34    125.59 o 
  -7  -8  12      112.36       -0.22    127.87 o 
  -6  -8  12        7.34        5.20    102.10 o 
  -5  -8  12      362.32      366.38    127.87 o 
  -4  -8  12       66.23       78.28     93.00 o 
  -3  -8  12     2364.11     3010.52    247.61 o 
  -2  -8  12       17.25       83.26     71.02 o 
  -1  -8  12     2104.89     2196.99    203.11 o 
   0  -8  12      186.71      208.31     99.61 o 
   1  -8  12      693.52      815.91    164.68 o 
   2  -8  12        8.84       34.75     83.04 o 
   3  -8  12      166.78      250.97    119.10 o 
   4  -8  12      195.01      193.48    130.46 o 
   5  -8  12       21.51       24.69    105.56 o 
  -7  -7  12       31.20      208.09    127.00 o 
  -6  -7  12       39.43       -5.20     95.60 o 
  -5  -7  12       80.82      198.95     70.59 o 
  -4  -7  12       44.35        0.46    102.91 o 
  -3  -7  12      143.31      101.89     52.92 o 
  -2  -7  12     1731.97     1931.85    136.70 o 
  -1  -7  12      139.83      168.25     72.54 o 
   0  -7  12      804.44      830.75    134.79 o 
   1  -7  12      316.10      306.83    113.14 o 
   2  -7  12     2115.73     2315.00    226.39 o 
   3  -7  12        4.87       22.30     86.83 o 
   4  -7  12      966.38     1074.57    199.00 o 
   5  -7  12       51.18      -47.85    106.43 o 
  -7  -6  12      170.73      228.27    107.35 o 
  -6  -6  12       13.27       63.47     66.54 o 
  -5  -6  12     1959.03     2034.76    150.13 o 
  -4  -6  12      417.21      280.68    144.11 o 
  -3  -6  12       77.73       94.45     55.04 o 
  -2  -6  12       16.19      -14.76     57.38 o 
  -1  -6  12      285.70      272.77     66.03 o 
   0  -6  12        7.53        3.25     49.59 o 
   1  -6  12       29.12       96.79     83.58 o 
   2  -6  12       82.29       -7.80     80.77 o 
   3  -6  12      166.59      324.70    130.25 o 
   4  -6  12      136.06       -3.46    109.24 o 
   5  -6  12      541.49       48.94    109.03 o 
  -7  -5  12       17.68      -49.59     97.55 o 
  -6  -5  12      774.72      891.33    175.23 o 
  -5  -5  12       28.06      -47.15     47.15 o 
  -4  -5  12     1079.79     1391.51    188.17 o 
  -3  -5  12      277.12      249.80     62.95 o 
  -2  -5  12     2227.22     2519.18    149.85 o 
  -1  -5  12      101.20      107.42     49.84 o 
   0  -5  12      398.70      358.88     73.30 o 
   1  -5  12      325.65      361.18    101.01 o 
   2  -5  12      828.67      944.65    174.53 o 
   3  -5  12        0.59      -79.04     79.04 o 
   4  -5  12        1.30      -18.08     92.89 o 
   5  -5  12       14.25      -17.21     96.47 o 
  -8  -4  12        0.21     -101.23    101.23 o 
  -7  -4  12       70.48      167.71    104.05 o 
  -6  -4  12       36.02      -66.53     66.53 o 
  -5  -4  12      138.58      180.44    183.19 o 
  -4  -4  12       47.61       81.64     62.53 o 
  -3  -4  12      480.19      473.43     82.78 o 
  -2  -4  12       20.73      -37.89     49.91 o 
  -1  -4  12      700.31      836.89     96.34 o 
   0  -4  12        1.71      -25.20     40.52 o 
   1  -4  12     1658.56     1753.37    128.67 o 
   2  -4  12       84.39      126.67    100.80 o 
   3  -4  12     1447.70     1584.62    202.46 o 
   4  -4  12      137.67      -43.63     74.27 o 
   5  -4  12      366.43      113.68    106.00 o 
  -8  -3  12      638.45      417.38    149.74 o 
  -7  -3  12       62.00      -68.97     90.08 o 
  -6  -3  12       90.82       55.11     58.34 o 
  -5  -3  12      233.04       78.14     54.49 o 
  -4  -3  12     2222.92     2509.32    163.86 o 
  -3  -3  12      456.39      545.72    141.83 o 
  -2  -3  12      300.01      231.62     75.52 o 
  -1  -3  12      856.27      898.27    174.10 o 
   0  -3  12       60.13       41.41     41.71 o 
   1  -3  12      211.46      213.13     55.23 o 
   2  -3  12      305.89      475.63    115.63 o 
   3  -3  12        0.66      -10.07     96.36 o 
   4  -3  12      147.13      -66.48     88.02 o 
  -8  -2  12      153.98      198.57    126.02 o 
  -7  -2  12      251.89      301.42    122.13 o 
  -6  -2  12      102.42       88.35     85.86 o 
  -5  -2  12     1358.70     1741.88    126.57 o 
  -4  -2  12      187.24      176.48     54.99 o 
  -3  -2  12      562.21      767.08     98.11 o 
  -2  -2  12      121.36      121.72     59.71 o 
  -1  -2  12     4024.03     4391.59    216.75 o 
   0  -2  12        6.69      -20.95     44.08 o 
   1  -2  12      239.93      239.33     67.98 o 
   2  -2  12      243.15      207.23     75.68 o 
   4  -2  12       35.43       36.92     99.82 o 
  -8  -1  12       44.06       33.67    104.26 o 
  -7  -1  12        6.64      -77.85     77.85 o 
  -6  -1  12        2.51      -62.69     63.45 o 
  -5  -1  12        6.23       71.06     44.72 o 
  -4  -1  12      204.43      274.69     66.83 o 
  -3  -1  12       11.47       57.12     46.95 o 
  -2  -1  12      758.74      741.27     92.42 o 
  -1  -1  12       47.20       11.72     65.72 o 
   0  -1  12      555.07      632.36     95.54 o 
   1  -1  12      386.71      296.85     73.25 o 
   2  -1  12     1220.29      834.10    159.91 o 
   3  -1  12        0.60       58.79     73.84 o 
   4  -1  12      147.78      -13.75     97.77 o 
  -8   0  12       24.99      138.58    100.47 o 
  -7   0  12      511.75      663.58    155.80 o 
  -6   0  12       35.61       46.45     71.57 o 
  -5   0  12      261.40      334.01    107.94 o 
  -4   0  12      122.43      181.28     55.15 o 
  -3   0  12      618.22      627.69    121.75 o 
  -2   0  12      205.31      266.00     86.94 o 
  -1   0  12       32.94      -29.28     46.48 o 
   0   0  12       40.65       39.88     72.43 o 
   1   0  12       20.96      -21.76     62.04 o 
   2   0  12      106.58      123.32     79.79 o 
   3   0  12      298.69      191.20    100.58 o 
  -8   1  12      318.07      324.59    131.33 o 
  -7   1  12       35.89       70.59     87.26 o 
  -6   1  12      145.72      212.64     95.49 o 
  -5   1  12      179.16       89.75     88.13 o 
  -4   1  12     2619.36     2696.00    238.62 o 
  -3   1  12       17.72       -6.25     46.04 o 
  -2   1  12      477.58      431.40     78.55 o 
  -1   1  12      663.72      436.55     79.97 o 
   0   1  12     1670.24     1835.05    136.27 o 
   1   1  12       42.66      -53.92     68.86 o 
   2   1  12       34.30      -45.58     68.43 o 
   3   1  12      219.16      139.56     96.90 o 
  -8   2  12        6.73      -86.29     86.29 o 
  -7   2  12       42.71      -84.77     84.77 o 
  -6   2  12       15.06      117.15     81.63 o 
  -5   2  12        0.64      -26.96     80.77 o 
  -4   2  12       25.95       11.48     70.16 o 
  -3   2  12       49.07       22.25     48.54 o 
  -2   2  12       67.80       64.01     51.96 o 
  -1   2  12      716.57      861.42    105.69 o 
   0   2  12        5.24      -36.49     64.96 o 
   1   2  12      139.19       88.67     81.31 o 
   2   2  12       19.36      100.69     98.31 o 
  -8   3  12      121.69      250.86    134.58 o 
  -7   3  12       23.25      142.05    108.16 o 
  -6   3  12      251.41      277.06    112.38 o 
  -5   3  12        6.23        9.53     79.79 o 
  -4   3  12      293.82      448.02    130.57 o 
  -3   3  12        3.01      -67.88     78.82 o 
  -2   3  12       47.84       74.96     53.68 o 
  -1   3  12        9.39        2.54     53.60 o 
   0   3  12        7.88      136.42     82.28 o 
   1   3  12       60.98      169.98     96.36 o 
  -7   4  12      261.92      261.25    137.28 o 
  -6   4  12        3.47        9.53     83.48 o 
  -5   4  12      126.64       -9.85     76.00 o 
  -4   4  12      114.58      -50.13     81.85 o 
  -3   4  12     1155.81     1347.84    193.80 o 
  -2   4  12        0.27       67.27     56.23 o 
  -1   4  12      132.52       61.06     75.46 o 
   0   4  12       86.44      265.48     86.18 o 
  -7   5  12        3.07      -65.29     93.76 o 
  -6   5  12       37.23       31.29     83.69 o 
  -5   5  12       92.40      -13.86     77.41 o 
  -4   5  12      118.43        8.55     69.29 o 
  -3   5  12       45.61       69.08    103.51 o 
  -2   5  12       83.09      165.11    122.78 o 
  -1   5  12      179.21      -39.41     93.87 o 
  -6   6  12        4.66      -39.52     85.86 o 
  -5   6  12       92.53       -2.38     86.07 o 
  -4   6  12       21.32       89.32    118.12 o 
  -3   6  12       83.76      234.40    142.81 o 
  -2   6  12       28.36      -76.65     99.61 o 
  -1 -15  13      589.63       41.03     91.16 o 
   0 -15  13      156.66      122.34    113.36 o 
   1 -15  13      491.60      725.08    205.60 o 
   2 -15  13        0.53     -111.30    144.00 o 
  -2 -14  13        2.89       -4.98    100.69 o 
  -1 -14  13        3.05      -14.51     95.93 o 
   0 -14  13       94.22       27.72     93.65 o 
   1 -14  13       18.68      124.40    117.69 o 
   2 -14  13      340.77      417.05    167.06 o 
   3 -14  13      136.56       16.02    151.58 o 
  -3 -13  13      960.47     1750.92    236.68 o 
  -2 -13  13      183.33      -32.37     90.51 o 
   0 -13  13       14.52      -45.26     86.83 o 
   1 -13  13      767.99      175.94    116.06 o 
   2 -13  13        0.23      -10.61    102.21 o 
   3 -13  13      301.97      600.57    168.36 o 
   4 -13  13        0.06       22.30    144.65 o 
  -4 -12  13      207.11      123.64    121.26 o 
  -3 -12  13      104.52      102.86    108.92 o 
  -2 -12  13      142.27       28.69     88.89 o 
  -1 -12  13        8.16       72.54    111.19 o 
   1 -12  13       82.22       16.78    123.75 o 
   2 -12  13      877.51     1049.13    209.50 o 
   3 -12  13       10.05      166.30    131.76 o 
   4 -12  13      706.91      734.06    201.06 o 
  -5 -11  13      171.13      328.92    136.74 o 
  -4 -11  13        0.82      -28.04     99.07 o 
  -3 -11  13      432.34      416.94    138.91 o 
  -2 -11  13      134.33      209.07    107.94 o 
  -1 -11  13      112.33      -35.19    106.86 o 
   0 -11  13        0.42        7.47     92.25 o 
   1 -11  13        0.66      -31.72     90.08 o 
   2 -11  13       51.76       64.74    106.86 o 
   3 -11  13      573.16      643.55    178.21 o 
   4 -11  13       67.29      191.96    127.22 o 
  -6 -10  13      291.69      554.44    166.84 o 
  -5 -10  13      113.75       -3.57    114.44 o 
  -4 -10  13     1095.97     1300.42    196.72 o 
  -3 -10  13       63.47       41.47     87.05 o 
  -2 -10  13     1595.02     1705.13    196.83 o 
  -1 -10  13        0.40       42.12     95.82 o 
   0 -10  13     1392.15     1601.08    218.16 o 
   1 -10  13        5.66        3.46     93.87 o 
   2 -10  13      429.93      560.62    166.73 o 
   3 -10  13        6.32        2.17     97.98 o 
   4 -10  13       51.61       57.60    108.81 o 
   5 -10  13        0.96       69.62    136.31 o 
  -6  -9  13      118.88        2.92    106.54 o 
  -5  -9  13       24.90      155.69    122.34 o 
  -4  -9  13        6.32      -75.25     75.25 o 
  -3  -9  13      567.44      617.67    144.11 o 
  -2  -9  13       93.66      106.32     79.47 o 
  -1  -9  13      799.49      769.14    147.03 o 
   0  -9  13        4.15      -41.47     77.74 o 
   1  -9  13     2618.82     2689.18    265.26 o 
   2  -9  13      442.69      383.27    136.53 o 
   3  -9  13      623.06      427.45    152.77 o 
   4  -9  13        3.68       -7.58     89.65 o 
   5  -9  13      737.13      955.91    220.00 o 
  -6  -8  13      696.14     1590.14    219.14 o 
  -5  -8  13      371.91      258.87    115.74 o 
  -4  -8  13      186.62      299.47    111.19 o 
  -3  -8  13       44.59       10.18     81.85 o 
  -2  -8  13      955.26      775.42    158.61 o 
  -1  -8  13      112.27       40.82     61.39 o 
   0  -8  13       16.82      -73.62     73.62 o 
   1  -8  13        6.00      -11.04     84.45 o 
   2  -8  13      291.16      343.54    133.82 o 
   3  -8  13        0.66       47.42    112.71 o 
   4  -8  13      531.23       38.11     98.42 o 
   5  -8  13       26.41       60.09    136.85 o 
  -7  -7  13      285.86      377.97    152.23 o 
  -6  -7  13       40.78       43.87     76.57 o 
  -5  -7  13      554.57      750.58    120.82 o 
  -4  -7  13        4.01      -36.18     50.71 o 
  -3  -7  13     1956.31     2524.55    161.13 o 
  -2  -7  13      157.02      248.29     70.39 o 
  -1  -7  13     1061.27     1184.46    155.47 o 
   0  -7  13       24.73       45.36     68.53 o 
   1  -7  13      607.51      673.76    164.24 o 
   2  -7  13      140.43      242.96    117.80 o 
   3  -7  13       38.40      -53.92     93.11 o 
   4  -7  13        3.54      -42.98     95.49 o 
   5  -7  13        3.82      -32.70    118.99 o 
  -7  -6  13       15.96      -17.81     75.08 o 
  -6  -6  13       36.92        6.15     68.09 o 
  -5  -6  13        5.62      -54.80     54.80 o 
  -4  -6  13       19.81       30.89     52.26 o 
  -3  -6  13       10.40      -12.80     48.02 o 
  -2  -6  13     1416.07     1473.32    128.06 o 
  -1  -6  13        5.55      -15.01     45.19 o 
   0  -6  13     2991.00     3104.50    245.01 o 
   1  -6  13       33.62       -3.79     80.34 o 
   2  -6  13     1705.81     1771.06    213.61 o 
   3  -6  13       39.65       28.91     95.28 o 
   4  -6  13      502.27      -35.84     92.79 o 
  -7  -5  13      115.35       93.44    111.08 o 
  -6  -5  13        7.76      -67.11     72.16 o 
  -5  -5  13     1020.21     1256.95    122.38 o 
  -4  -5  13      669.06      780.44    293.46 o 
  -3  -5  13       22.71      -11.58     60.14 o 
  -2  -5  13      236.84      242.77     69.35 o 
  -1  -5  13      238.78      262.56     66.18 o 
   0  -5  13      743.27      718.26    128.03 o 
   1  -5  13      925.81     1204.82    159.16 o 
   2  -5  13        7.26      -63.77     87.70 o 
   3  -5  13       25.75       11.91     92.57 o 
   4  -5  13        1.69      -87.91     87.91 o 
  -8  -4  13       24.53        2.17    119.64 o 
  -7  -4  13       76.48      133.50    118.77 o 
  -6  -4  13      977.61     1024.35    114.80 o 
  -5  -4  13      148.50      123.68     60.70 o 
  -4  -4  13      456.35      482.97     88.60 o 
  -3  -4  13        2.92      -42.41     42.41 o 
  -2  -4  13     3254.47     3357.32    179.73 o 
  -1  -4  13      346.18      338.15     74.90 o 
   0  -4  13      451.07      500.36     88.74 o 
   1  -4  13       46.06       54.49     58.57 o 
   2  -4  13      276.14      465.34    119.53 o 
   3  -4  13       51.71       28.91     78.71 o 
   4  -4  13        5.88      -81.96    103.51 o 
  -8  -3  13        1.47      -66.26    112.60 o 
  -7  -3  13       26.00      138.37    100.91 o 
  -6  -3  13        9.69      -25.01     75.14 o 
  -5  -3  13      108.48       95.35     99.07 o 
  -4  -3  13        6.80      -50.19     50.19 o 
  -3  -3  13      712.30      758.00     98.52 o 
  -2  -3  13       24.24       39.03     48.27 o 
  -1  -3  13     1250.89     1528.66    124.05 o 
   0  -3  13       28.45      -18.21     46.52 o 
   1  -3  13     1419.42     1573.79    139.14 o 
   2  -3  13        4.53      -60.85     60.85 o 
   3  -3  13      266.29      -73.51     86.94 o 
   4  -3  13       34.40      -84.77     84.77 o 
  -8  -2  13      409.84     1093.30    217.40 o 
  -7  -2  13      110.54      201.16    112.17 o 
  -6  -2  13      103.62      351.33    123.97 o 
  -5  -2  13        0.30       79.34     68.97 o 
  -4  -2  13      317.32      362.96     79.57 o 
  -3  -2  13      175.01      195.77     59.81 o 
  -2  -2  13       39.78       19.84     44.15 o 
  -1  -2  13        7.46       31.22     45.99 o 
   0  -2  13        0.06      -35.12     48.28 o 
   1  -2  13       87.32       38.83    105.89 o 
   2  -2  13      652.26      635.00    143.46 o 
   3  -2  13       47.66       67.02     84.77 o 
  -8  -1  13       12.89      284.21    119.53 o 
  -7  -1  13       99.87      155.37    113.68 o 
  -6  -1  13       53.44       76.33     92.03 o 
  -5  -1  13     1520.41     1513.82    185.14 o 
  -4  -1  13      123.46      182.54     63.30 o 
  -3  -1  13      350.84      322.34     76.58 o 
  -2  -1  13      169.38       50.65     50.72 o 
  -1  -1  13     1447.13     1563.20    129.37 o 
   0  -1  13      127.24       14.60     95.49 o 
   1  -1  13        3.37      138.37     82.72 o 
   2  -1  13      226.28       67.34     93.54 o 
   3  -1  13      138.20      224.66    122.34 o 
  -8   0  13       18.66        4.01    100.91 o 
  -7   0  13        1.45       16.02     87.26 o 
  -6   0  13       73.26       14.94     75.25 o 
  -5   0  13        2.50       35.40     87.81 o 
  -4   0  13       87.34       61.23     52.91 o 
  -3   0  13        2.28      -47.01     47.01 o 
  -2   0  13      628.16      692.20    104.03 o 
  -1   0  13       23.72       -4.09     51.14 o 
   0   0  13      542.18      519.91    145.84 o 
   1   0  13       19.89       39.19     69.18 o 
   2   0  13      512.27      843.63    170.63 o 
  -8   1  13        0.06       -8.44    100.58 o 
  -7   1  13      226.08      373.20    129.16 o 
  -6   1  13        1.00      -49.48     71.89 o 
  -5   1  13        8.75       -4.44     88.02 o 
  -4   1  13      110.75       21.98     84.02 o 
  -3   1  13       21.95       14.63     52.59 o 
  -2   1  13       25.44      173.04     61.53 o 
  -1   1  13       23.33       50.16     55.01 o 
   0   1  13        2.10       31.40     79.14 o 
   1   1  13      283.55      388.25    125.27 o 
   2   1  13      146.80       34.21     89.21 o 
  -7   2  13      113.08      -79.25     86.40 o 
  -6   2  13      341.49      277.17    107.08 o 
  -5   2  13      185.24       15.37     76.76 o 
  -4   2  13      530.20      338.02    122.56 o 
  -3   2  13       31.43       52.29     82.50 o 
  -2   2  13      169.09      259.83    126.13 o 
  -1   2  13       28.51       76.37     63.33 o 
   0   2  13      742.02      772.82    157.31 o 
   1   2  13       29.72      122.45     96.14 o 
  -7   3  13       31.71      -11.37     89.32 o 
  -6   3  13        9.63       27.61     83.15 o 
  -5   3  13      249.33       -9.20     73.19 o 
  -4   3  13       14.71      -50.35     66.59 o 
  -3   3  13       95.10      146.70    113.90 o 
  -2   3  13       80.12      141.34     66.82 o 
  -1   3  13      394.00      456.68    123.53 o 
   0   3  13       61.55      103.83    100.69 o 
  -6   4  13      102.37      -43.96     77.52 o 
  -5   4  13       15.46       49.48     88.78 o 
  -4   4  13       41.94      -78.17     78.17 o 
  -3   4  13       25.95       53.92    102.21 o 
  -2   4  13        2.19       -0.22     90.84 o 
  -1   4  13       18.66        1.52     90.62 o 
  -5   5  13       81.46       19.16     90.51 o 
  -4   5  13      134.31       87.70    121.48 o 
  -3   5  13      288.38      374.29    157.75 o 
   0 -14  14      119.00       20.90    109.46 o 
   1 -14  14      293.51      -37.68    110.54 o 
   2 -14  14       39.91       78.06    145.73 o 
  -3 -13  14       52.25        7.47    105.02 o 
  -2 -13  14       28.67       60.41    106.75 o 
  -1 -13  14        1.33      -55.11     93.22 o 
   0 -13  14        0.80       29.88     94.95 o 
   1 -13  14       12.18       72.00    109.03 o 
   2 -13  14      231.53       12.56    106.00 o 
   3 -13  14      101.48      152.33    155.80 o 
  -4 -12  14       11.69      -97.23     97.23 o 
  -3 -12  14      776.91      902.10    192.61 o 
  -2 -12  14       25.22      -87.81     87.81 o 
  -1 -12  14      443.58       23.60     80.77 o 
   0 -12  14        0.47      -45.80     75.90 o 
   1 -12  14      442.21       -7.90     87.48 o 
   2 -12  14        1.44      -11.04    104.48 o 
   3 -12  14       92.38      150.71    159.05 o 
  -4 -11  14      413.26      302.07    137.93 o 
  -3 -11  14      148.38       53.48    107.08 o 
  -2 -11  14      247.55      231.05    112.27 o 
  -1 -11  14        5.32      -17.65     92.46 o 
   1 -11  14      328.12      -43.42    102.64 o 
   2 -11  14      556.82       46.34     88.78 o 
   3 -11  14       58.79      -36.38    108.38 o 
   4 -11  14     1242.89     1514.79    270.56 o 
  -5 -10  14       66.91      -95.60    113.25 o 
  -4 -10  14        0.55       19.60     98.85 o 
  -3 -10  14      327.67      433.51    140.86 o 
  -2 -10  14      106.05      226.61    104.26 o 
  -1 -10  14       67.88       51.43     84.45 o 
   0 -10  14      128.77      152.66    123.32 o 
   1 -10  14       37.81      -71.24     94.19 o 
   2 -10  14        1.96      -50.56     93.87 o 
   3 -10  14      501.87       76.44    106.75 o 
   4 -10  14        2.07      155.91    159.91 o 
  -6  -9  14      461.46      641.17    175.83 o 
  -5  -9  14        5.15      -26.85     94.09 o 
  -4  -9  14      439.87      914.87    180.92 o 
  -3  -9  14       41.36      177.99     95.60 o 
  -2  -9  14      637.59      894.73    179.08 o 
  -1  -9  14       33.82      -60.74     60.74 o 
   0  -9  14      955.53     1396.56    213.94 o 
   1  -9  14       36.70      -10.18     96.25 o 
   2  -9  14      205.86      -81.63     81.63 o 
   3  -9  14        0.65       11.26    102.86 o 
   4  -9  14       30.24     -101.34    101.34 o 
  -6  -8  14       72.41      148.11    119.31 o 
  -5  -8  14      121.09       32.91    106.54 o 
  -4  -8  14       17.27      -59.22     59.22 o 
  -3  -8  14      797.77      886.29    171.82 o 
  -2  -8  14      178.71      207.01    100.15 o 
  -1  -8  14      628.20      787.33    153.96 o 
   0  -8  14       94.54        2.49     79.69 o 
   2  -8  14       88.08      -44.72     91.27 o 
   4  -8  14       37.99     -101.66    101.66 o 
  -6  -7  14      596.58      931.03    139.05 o 
  -5  -7  14       61.01      -21.04     68.48 o 
  -4  -7  14       26.44       83.68     64.43 o 
  -3  -7  14       65.27       34.72     59.68 o 
  -2  -7  14      314.84      343.98     84.48 o 
  -1  -7  14      491.21      399.40    113.14 o 
   0  -7  14      181.62      275.87    100.37 o 
   1  -7  14      288.89      311.06    134.69 o 
   2  -7  14        0.54      -35.62     94.63 o 
   3  -7  14      127.30        3.68    103.94 o 
   4  -7  14      557.71      105.02    116.06 o 
  -7  -6  14      295.18      606.09    194.23 o 
  -6  -6  14      141.35       61.89     89.81 o 
  -5  -6  14      198.29      139.84    122.61 o 
  -4  -6  14        5.56     -132.95    132.95 o 
  -3  -6  14     1273.68     1240.18    129.63 o 
  -2  -6  14      155.54      128.30     66.59 o 
  -1  -6  14      453.10      578.41     99.61 o 
   0  -6  14      130.24      157.64     76.11 o 
   1  -6  14     1045.34      945.08    174.64 o 
   2  -6  14       21.85       -8.12     93.98 o 
   3  -6  14        2.66      -85.64     85.64 o 
   4  -6  14       24.37       52.40    125.59 o 
  -7  -5  14        0.08      -89.11    112.38 o 
  -6  -5  14       19.12      -63.92     63.92 o 
  -5  -5  14       52.28      -22.65     90.73 o 
  -4  -5  14      330.39      289.84     70.72 o 
  -3  -5  14       25.88       92.74     59.63 o 
  -2  -5  14      937.15     1023.21    115.87 o 
  -1  -5  14       15.99       24.72     53.80 o 
   0  -5  14      745.79      938.49    113.62 o 
   1  -5  14        0.19      -25.23     62.04 o 
   3  -5  14       30.05        7.15     99.61 o 
  -7  -4  14        8.03       -1.08    111.30 o 
  -6  -4  14        8.28       54.89    105.35 o 
  -5  -4  14      529.81      409.48     86.28 o 
  -4  -4  14      100.97      168.45     80.82 o 
  -3  -4  14        6.50      -50.60     50.60 o 
  -2  -4  14       12.89      108.49     58.61 o 
  -1  -4  14       86.21      -10.25    137.93 o 
   0  -4  14      168.54       77.65     60.23 o 
   1  -4  14      338.37      320.81    106.05 o 
   2  -4  14      115.71       81.09     79.69 o 
   3  -4  14      146.41      -52.51     92.79 o 
  -7  -3  14       36.31       -5.31    105.78 o 
  -6  -3  14      523.11      408.07    143.46 o 
  -5  -3  14      121.35      183.35     70.51 o 
  -4  -3  14      316.11      472.45     90.36 o 
  -3  -3  14       18.88       25.19     53.93 o 
  -2  -3  14     1424.81     1222.82    183.19 o 
  -1  -3  14      315.97      309.07     79.79 o 
   0  -3  14       48.91      141.90     65.68 o 
   1  -3  14       68.87       -5.31     72.54 o 
   2  -3  14      418.11      501.39    131.65 o 
   3  -3  14      206.60      108.92    111.84 o 
  -7  -2  14        4.64       25.01    103.40 o 
  -6  -2  14        0.09      117.69     93.00 o 
  -5  -2  14       91.44       50.56     88.67 o 
  -4  -2  14        0.01       47.82     59.14 o 
  -3  -2  14      417.21      568.65    206.96 o 
  -2  -2  14        6.82       -5.93     54.08 o 
  -1  -2  14      498.19      690.79    104.39 o 
   0  -2  14        9.75       41.73     59.25 o 
   1  -2  14      788.33      879.03    166.52 o 
   2  -2  14       12.43      -49.26     93.33 o 
  -7  -1  14      100.29      170.42    120.39 o 
  -6  -1  14       52.20      131.87    113.03 o 
  -5  -1  14       56.71      129.49    103.61 o 
  -4  -1  14      223.02      219.97     73.84 o 
  -3  -1  14      110.17      157.60     64.39 o 
  -2  -1  14       68.22       46.88     60.57 o 
  -1  -1  14       58.24      136.26     64.91 o 
   0  -1  14       23.62      101.08     83.42 o 
   1  -1  14      116.57      206.90    102.96 o 
   2  -1  14      197.80      437.62    129.92 o 
  -7   0  14       77.31       21.98    109.68 o 
  -6   0  14        0.11       75.68    100.04 o 
  -4   0  14       78.44      -78.49     78.49 o 
  -3   0  14      400.00      299.31     77.30 o 
  -2   0  14        9.17       44.39     62.68 o 
  -1   0  14      576.36      733.57    162.13 o 
   0   0  14      112.58      266.99    100.37 o 
   1   0  14        3.47       58.36     89.86 o 
  -7   1  14      103.63      247.94    115.63 o 
  -6   1  14       11.04      -71.67     81.74 o 
  -5   1  14       52.30       13.97     81.20 o 
  -4   1  14      111.47      -52.73     64.74 o 
  -3   1  14       40.73       97.66     95.49 o 
  -2   1  14      439.28      620.26    107.70 o 
  -1   1  14        4.92        4.80     62.82 o 
   0   1  14       52.00      145.62     89.86 o 
  -6   2  14      354.18       -3.03     86.72 o 
  -5   2  14       46.88      -49.48     75.68 o 
  -4   2  14        5.70      128.30     93.76 o 
  -3   2  14       10.73       51.21     94.19 o 
  -2   2  14       44.19       19.62     59.67 o 
  -1   2  14      118.83       19.38     88.89 o 
  -5   3  14       25.92      -31.94     85.64 o 
  -4   3  14      325.36       31.07     89.65 o 
  -3   3  14       55.63      121.91    121.80 o 
  -2   3  14       47.93      -18.19    122.13 o 
  -2 -13  15        0.04       68.21    113.90 o 
  -1 -13  15      639.18       70.48    106.97 o 
   0 -13  15      274.75       -7.15    115.52 o 
   1 -13  15      324.77      -33.78     99.82 o 
  -3 -12  15       59.89     -109.13    109.13 o 
  -2 -12  15       41.84       87.91     97.66 o 
  -1 -12  15       37.11       39.19     93.33 o 
   0 -12  15        0.76      101.77    110.11 o 
   1 -12  15       14.14       39.95     99.93 o 
   2 -12  15      410.32       52.29    124.73 o 
  -4 -11  15       75.47      -37.79    115.31 o 
  -3 -11  15      430.14      496.85    155.15 o 
  -2 -11  15       85.13      338.45    125.38 o 
  -1 -11  15      316.89      -36.59    102.96 o 
   0 -11  15       83.11        9.74     96.36 o 
   1 -11  15       50.17       28.26    101.56 o 
   2 -11  15       13.43       -8.88    106.86 o 
  -4 -10  15      187.47      328.05    137.07 o 
  -3 -10  15      231.70      278.68    115.52 o 
  -2 -10  15      229.42      301.96    118.77 o 
  -1 -10  15        9.95       64.96     82.61 o 
   1 -10  15       78.59      -88.89     88.89 o 
   2 -10  15      404.41      -68.10     92.25 o 
   3 -10  15       29.13      142.48    123.32 o 
  -5  -9  15       41.06      -61.39    104.37 o 
  -4  -9  15        6.73       35.40    100.26 o 
  -3  -9  15       89.82       78.82     99.61 o 
  -2  -9  15      176.84      192.39    107.84 o 
  -1  -9  15      383.49      386.52    126.67 o 
   0  -9  15       48.40      153.74     95.28 o 
   1  -9  15       20.92       79.79    103.94 o 
   2  -9  15        0.14       74.71    111.73 o 
   3  -9  15      399.84      -40.38    103.72 o 
  -5  -8  15       74.14      160.13    117.47 o 
  -4  -8  15      713.24      905.34    173.99 o 
  -3  -8  15      309.13      241.22    120.83 o 
  -2  -8  15      215.87      240.90    114.98 o 
  -1  -8  15       55.61      111.73     78.17 o 
   0  -8  15      127.38       47.75     90.08 o 
   1  -8  15      281.80       64.20     90.08 o 
   2  -8  15       39.70       59.22    110.22 o 
   3  -8  15      135.52       61.06    119.85 o 
  -6  -7  15        7.41       28.99     90.11 o 
  -5  -7  15       84.59       22.96    184.17 o 
  -4  -7  15        7.44      -14.41     64.70 o 
  -3  -7  15      537.23      292.05    294.71 o 
  -2  -7  15      155.11      124.60     67.19 o 
  -1  -7  15      676.27      710.14    162.08 o 
   0  -7  15        1.31      -21.76     73.51 o 
   1  -7  15      475.37      480.61    136.31 o 
   2  -7  15       62.35       -1.52     97.77 o 
   3  -7  15      286.70      -30.86    104.59 o 
  -6  -6  15      377.77      601.77    204.68 o 
  -5  -6  15      338.27      575.61    317.07 o 
  -4  -6  15       31.41       24.41     70.00 o 
  -3  -6  15        7.32       25.20     96.74 o 
  -2  -6  15       62.67       53.86     59.39 o 
  -1  -6  15       41.81      128.94     64.49 o 
   0  -6  15      292.69      174.10    101.66 o 
   1  -6  15      182.34      170.96     89.75 o 
   2  -6  15       72.76       -1.08    108.27 o 
  -6  -5  15       92.74      162.19    118.88 o 
  -5  -5  15      253.77      232.31    160.73 o 
  -4  -5  15        3.93       40.11     61.13 o 
  -3  -5  15      685.12      562.38    364.87 o 
  -2  -5  15      325.30      290.38     82.61 o 
  -1  -5  15       11.93       28.26     62.83 o 
   0  -5  15       37.06      -52.83     56.88 o 
   1  -5  15      291.20      316.25    110.33 o 
   2  -5  15      125.46      287.78    118.88 o 
  -6  -4  15      160.47      -91.60    105.78 o 
  -5  -4  15       16.02      -15.57     63.23 o 
  -4  -4  15      233.92       28.03     62.87 o 
  -3  -4  15        2.69        2.39    105.56 o 
  -2  -4  15      382.74      453.36     92.04 o 
  -1  -4  15       37.47      -18.46     53.97 o 
   0  -4  15      667.35      890.55    128.33 o 
   1  -4  15       12.11      170.42     93.98 o 
   2  -4  15      291.20      660.98    152.66 o 
  -6  -3  15       20.66      -79.58    103.61 o 
  -5  -3  15      216.88      407.74    139.99 o 
  -4  -3  15       70.05      -39.59     54.31 o 
  -3  -3  15       10.50      -56.29     56.29 o 
  -2  -3  15       19.74      -35.37     59.56 o 
  -1  -3  15        0.51      -57.71     57.71 o 
   0  -3  15       20.83      -35.48     64.40 o 
   1  -3  15      142.55       44.39     80.55 o 
  -6  -2  15      376.35      503.23    159.37 o 
  -5  -2  15       91.13      115.09    118.45 o 
  -4  -2  15      203.02       14.94    169.39 o 
  -3  -2  15        5.21      -13.62     54.96 o 
  -2  -2  15      734.47      884.72    116.46 o 
  -1  -2  15       12.83       39.90     67.06 o 
   0  -2  15       15.24      -47.01    120.56 o 
   1  -2  15       18.55       69.94     89.86 o 
  -6  -1  15       16.64       -4.22    112.92 o 
  -5  -1  15       21.83       90.30     89.54 o 
  -4  -1  15       25.42        9.96     85.21 o 
  -3  -1  15      212.19      224.10    222.71 o 
  -2  -1  15      143.74      247.87     84.77 o 
  -1  -1  15      224.99      241.04     76.23 o 
   0  -1  15        0.61      -10.18     80.55 o 
  -6   0  15        6.99      105.56    118.01 o 
  -5   0  15       22.93        1.41     96.79 o 
  -4   0  15       77.93      -10.83     95.17 o 
  -3   0  15       81.71      105.96     66.86 o 
  -2   0  15       18.02       78.03     91.70 o 
  -1   0  15        0.11       21.39    101.18 o 
  -4   1  15       88.46      -79.69     79.69 o 
  -3   1  15       78.46      237.87    140.10 o 
  -2   1  15        2.45       14.49     97.06 o 
  -1 -12  16      701.25       52.19    114.44 o 
   0 -12  16      201.99     -102.53    102.53 o 
  -3 -11  16      119.52      215.46    131.11 o 
  -2 -11  16       10.60        9.96    104.15 o 
  -1 -11  16       43.34       -0.87     98.74 o 
   0 -11  16        0.04       28.15    107.62 o 
   1 -11  16        1.76      115.96    122.89 o 
  -3 -10  16      129.06      224.01    125.27 o 
  -2 -10  16       27.11        2.49    103.83 o 
  -1 -10  16      368.43      204.20    123.53 o 
   0 -10  16      151.12       31.07    115.96 o 
   1 -10  16        7.00       40.93    127.22 o 
  -4  -9  16      163.51      371.04    134.15 o 
  -3  -9  16       77.42      131.22    123.10 o 
  -2  -9  16      372.99      253.46    132.85 o 
  -1  -9  16      103.14      209.93    114.76 o 
   0  -9  16      679.72      572.74    159.26 o 
   1  -9  16      209.26      -39.41    100.91 o 
  -5  -8  16        0.24      174.96    127.11 o 
  -4  -8  16        8.42      165.87    106.86 o 
  -3  -8  16      215.30      340.18    121.91 o 
  -2  -8  16      117.79      -17.32     96.03 o 
  -1  -8  16       62.35       41.47     93.87 o 
   0  -8  16       98.55      237.97    117.36 o 
   1  -8  16       55.83        7.90    108.49 o 
  -5  -7  16       19.05       95.83     86.79 o 
  -4  -7  16      416.53      452.87    212.86 o 
  -3  -7  16      188.65      100.96     72.17 o 
  -2  -7  16       61.23       44.68     64.55 o 
  -1  -7  16       14.79       58.90     95.38 o 
   0  -7  16      209.65      153.31     99.82 o 
   1  -7  16      216.28      131.65    105.02 o 
  -5  -6  16        0.39       78.17     79.94 o 
  -4  -6  16        7.92       24.51     70.08 o 
  -3  -6  16      376.17      273.55    323.72 o 
  -2  -6  16       94.95       57.15     60.37 o 
  -1  -6  16      519.02      343.28    173.23 o 
   0  -6  16       43.67      -76.87     76.87 o 
   1  -6  16      353.34      253.89    123.86 o 
  -5  -5  16       77.77       21.79    190.66 o 
  -4  -5  16       22.70      -60.69     65.06 o 
  -3  -5  16       24.01      -56.43     56.43 o 
  -2  -5  16        0.13      -26.85     55.32 o 
  -1  -5  16        9.04        6.70     77.03 o 
   0  -5  16      253.26      363.11    144.27 o 
   1  -5  16       44.26       93.00    102.10 o 
  -5  -4  16       27.87        0.65    108.38 o 
  -4  -4  16       57.37       44.17     62.40 o 
  -3  -4  16      302.46      196.84    127.00 o 
  -2  -4  16       66.70      113.62     64.93 o 
  -1  -4  16       26.40      -29.99     70.70 o 
   0  -4  16        2.47       10.96     65.08 o 
  -5  -3  16        0.09       81.63    124.40 o 
  -4  -3  16      203.19       -6.90     71.12 o 
  -3  -3  16      117.66       43.66     66.49 o 
  -2  -3  16      158.87      149.48     75.35 o 
  -1  -3  16       26.08      100.55     92.41 o 
   0  -3  16      346.32      491.47    132.30 o 
  -5  -2  16       41.88      -89.21     89.21 o 
  -4  -2  16       43.02       -0.87    104.59 o 
  -3  -2  16      120.38      105.11     69.23 o 
  -2  -2  16        4.11      -60.07     60.07 o 
  -1  -2  16       19.64       47.99     78.84 o 
  -4  -1  16        2.66      -55.00     96.25 o 
  -3  -1  16       16.23       -9.27     68.21 o 
  -2  -1  16      156.29      135.17    176.69 o 
  -2  -9  17       15.03      156.77    120.39 o 
  -1  -9  17      152.12       29.34    111.63 o 
  -3  -8  17      258.70      112.06    113.47 o 
  -2  -8  17       87.66       77.09    110.11 o 
  -1  -8  17      123.11      163.49    118.45 o 
  -3  -7  17        1.02      -66.19     70.39 o 
  -2  -7  17       14.61       32.70    101.77 o 
  -1  -7  17       74.69      115.09    103.83 o 
  -3  -6  17      103.27       26.49     75.79 o 
  -2  -6  17       24.60        4.68     70.66 o 
  -1  -6  17       55.07      -73.83     82.12 o 
  -3  -5  17      179.38      416.46    329.08 o 
  -2  -5  17       50.79       38.57    170.14 o 
  -3  -4  17        5.38       35.49     75.45 o 
                                                 
